# Supplementary material for: An association between decreasing incidence of invasive non-typhoidal salmonellosis and increased use of antiretroviral therapy, Gauteng Province, South Africa, 2003–2013
Source: PLoS One. 2017 Mar 6;12(3):e0173091. doi: 10.1371/journal.pone.0173091 (PMC5338796; doi:10.1371/journal.pone.0173091)
Supplement: S1 Dataset — (XLSX) [file pone.0173091.s006.xlsx]

## Sheet: iNTS GAUTENG
UNIQUEID	YEAR	PROVINCE	GENDER	AGERANGE	REFORGANIS	INVASIVE	HUMAN	CULTURE	SA	SALMONELLA
1	2003	GA	FEMALE	5 - 14 YEARS	SA	Y	Y	V	Y	TYPHIMURIUM
2	2003	GA	MALE	0 - 4 YEARS	SA	Y	Y	V	Y	ENTERITIDIS
3	2003	GA	FEMALE	25 - 49 YEARS	SA	Y	Y	NS	Y	TYPHIMURIUM
4	2003	GA	MALE	15 - 24 YEARS	SA	Y	Y	V	Y	TYPHIMURIUM
5	2003	GA	MALE	25 - 49 YEARS	SA	Y	Y	V	Y	TYPHIMURIUM
6	2003	GA	FEMALE	25 - 49 YEARS	SA	Y	Y	V	Y	ISANGI
7	2003	GA	MALE	25 - 49 YEARS	SA	Y	Y	V	Y	TYPHIMURIUM
8	2003	GA	MALE	15 - 24 YEARS	SA	Y	Y	V	Y	13,23;5,7;-
9	2003	GA	FEMALE	0 - 4 YEARS	SA	Y	Y	V	Y	ISANGI
10	2003	GA	FEMALE	25 - 49 YEARS	SA	Y	Y	V	Y	TYPHIMURIUM
11	2003	GA	MALE	25 - 49 YEARS	SA	Y	Y	V	Y	TYPHIMURIUM
12	2003	GA	FEMALE	0 - 4 YEARS	SA	Y	Y	V	Y	ENTERITIDIS
13	2003	GA	MALE	25 - 49 YEARS	SA	Y	Y	V	Y	TYPHIMURIUM
14	2003	GA	FEMALE	25 - 49 YEARS	SA	Y	Y	V	Y	TYPHIMURIUM
15	2003	GA	MALE	25 - 49 YEARS	SA	Y	Y	V	Y	TYPHIMURIUM
16	2003	GA	MALE	0 - 4 YEARS	SA	Y	Y	V	Y	DUBLIN
17	2003	GA	MALE	25 - 49 YEARS	SA	Y	Y	V	Y	LAROCHELLE
18	2003	GA	MALE	0 - 4 YEARS	SA	Y	Y	V	Y	ISANGI
19	2003	GA	FEMALE	25 - 49 YEARS	SA	Y	Y	V	Y	TYPHIMURIUM
21	2003	GA	FEMALE	25 - 49 YEARS	SA	Y	Y	V	Y	TYPHIMURIUM
22	2003	GA	MALE	25 - 49 YEARS	SA	Y	Y	V	Y	ENTERITIDIS
23	2003	GA	MALE	>49 YEARS	SA	Y	Y	V	Y	TYPHIMURIUM
24	2003	GA	MALE	0 - 4 YEARS	SA	Y	Y	V	Y	ISANGI
25	2003	GA	FEMALE	25 - 49 YEARS	SA	Y	Y	V	Y	TYPHIMURIUM
26	2003	GA	FEMALE	0 - 4 YEARS	SA	Y	Y	V	Y	DUBLIN
27	2003	GA	FEMALE	25 - 49 YEARS	SA	Y	Y	V	Y	TYPHIMURIUM
28	2003	GA	MALE	25 - 49 YEARS	SA	Y	Y	NS	Y	TYPHIMURIUM
29	2003	GA	FEMALE	25 - 49 YEARS	SA	Y	Y	V	Y	TYPHIMURIUM
30	2003	GA	FEMALE	25 - 49 YEARS	SA	Y	Y	V	Y	TYPHIMURIUM
31	2003	GA	MALE	>49 YEARS	SA	Y	Y	V	Y	TYPHIMURIUM
32	2003	GA	FEMALE	>49 YEARS	SA	Y	Y	V	Y	NEWPORT
34	2003	GA	MALE	>49 YEARS	SA	Y	Y	V	Y	TYPHIMURIUM
35	2003	GA	MALE	5 - 14 YEARS	SA	Y	Y	V	Y	TYPHIMURIUM
36	2003	GA	FEMALE	15 - 24 YEARS	SA	Y	Y	V	Y	TYPHIMURIUM
37	2003	GA	FEMALE	0 - 4 YEARS	SA	Y	Y	V	Y	SCHWARZENGRUND
41	2003	GA	MALE	0 - 4 YEARS	SA	Y	Y	V	Y	4,5;b;-
42	2003	GA	MALE	0 - 4 YEARS	SA	Y	Y	V	Y	4,5;b;-
43	2003	GA	MALE	0 - 4 YEARS	SA	Y	Y	NS	Y	4,5;D;-
44	2003	GA	FEMALE	0 - 4 YEARS	SA	Y	Y	NS	Y	3,10,15;;EN
45	2003	GA	MALE	25 - 49 YEARS	SA	Y	Y	N	Y	ENTERITIDIS
47	2003	GA	FEMALE	25 - 49 YEARS	SA	Y	Y	V	Y	TYPHIMURIUM
48	2003	GA	MALE	25 - 49 YEARS	SA	Y	Y	V	Y	TYPHIMURIUM
49	2003	GA	FEMALE	0 - 4 YEARS	SA	Y	Y	N	Y	TYPHIMURIUM
50	2003	GA	MALE	25 - 49 YEARS	SA	Y	Y	V	Y	TYPHIMURIUM
51	2003	GA	FEMALE	15 - 24 YEARS	SA	Y	Y	V	Y	TYPHIMURIUM
52	2003	GA	FEMALE	>49 YEARS	SA	Y	Y	V	Y	TYPHIMURIUM
53	2003	GA	FEMALE	0 - 4 YEARS	SA	Y	Y	V	Y	TYPHIMURIUM
54	2003	GA	MALE	25 - 49 YEARS	SA	Y	Y	V	Y	ENTERITIDIS
55	2003	GA	MALE	0 - 4 YEARS	SA	Y	Y	V	Y	DUBLIN
56	2003	GA	MALE	25 - 49 YEARS	SA	Y	Y	V	Y	ENTERITIDIS
57	2003	GA	FEMALE	25 - 49 YEARS	SA	Y	Y	V	Y	TYPHIMURIUM
58	2003	GA	MALE	25 - 49 YEARS	SA	Y	Y	V	Y	TYPHIMURIUM
59	2003	GA	MALE	0 - 4 YEARS	SA	Y	Y	N	Y	SCHWARZENGRUND
62	2003	GA	FEMALE	0 - 4 YEARS	SA	Y	Y	V	Y	TYPHIMURIUM
64	2003	GA	FEMALE	25 - 49 YEARS	SA	Y	Y	V	Y	TYPHIMURIUM
65	2003	GA	FEMALE	15 - 24 YEARS	SA	Y	Y	NS	Y	TYPHIMURIUM
66	2003	GA	FEMALE	25 - 49 YEARS	SA	Y	Y	V	Y	TYPHIMURIUM
67	2003	GA	MALE	>49 YEARS	SA	Y	Y	V	Y	TYPHIMURIUM
68	2003	GA	MALE	25 - 49 YEARS	SA	Y	Y	V	Y	DUBLIN
71	2003	GA	MALE	0 - 4 YEARS	SA	Y	Y	N	Y	ISANGI
72	2003	GA	FEMALE	25 - 49 YEARS	SA	Y	Y	V	Y	TYPHIMURIUM
79	2003	GA	MALE	25 - 49 YEARS	SA	Y	Y	M	Y	UNK
81	2003	GA	MALE	>49 YEARS	SA	Y	Y	M	Y	UNK
82	2003	GA	MALE	25 - 49 YEARS	SA	Y	Y	M	Y	UNK
83	2003	GA	FEMALE	25 - 49 YEARS	SA	Y	Y	M	Y	UNK
86	2003	GA	MALE	5 - 14 YEARS	SA	Y	Y	V	Y	TYPHIMURIUM
88	2003	GA	FEMALE	25 - 49 YEARS	SA	Y	Y	V	Y	DUBLIN
90	2003	GA	MALE	25 - 49 YEARS	SA	Y	Y	V	Y	TYPHIMURIUM
91	2003	GA	FEMALE	25 - 49 YEARS	SA	Y	Y	V	Y	TYPHIMURIUM
92	2003	GA	FEMALE	>49 YEARS	SA	Y	Y	V	Y	DUBLIN
93	2003	GA	MALE	25 - 49 YEARS	SA	Y	Y	V	Y	TYPHIMURIUM
94	2003	GA	MALE	0 - 4 YEARS	SA	Y	Y	V	Y	ISANGI
95	2003	GA	MALE	25 - 49 YEARS	SA	Y	Y	V	Y	TYPHIMURIUM
96	2003	GA	FEMALE	5 - 14 YEARS	SA	Y	Y	V	Y	TYPHIMURIUM
102	2003	GA	FEMALE	25 - 49 YEARS	SA	Y	Y	V	Y	4,5;NONMOTILE
103	2003	GA	MALE	>49 YEARS	SA	Y	Y	V	Y	TYPHIMURIUM
104	2003	GA	FEMALE	0 - 4 YEARS	SA	Y	Y	V	Y	TYPHIMURIUM
105	2003	GA	FEMALE	25 - 49 YEARS	SA	Y	Y	V	Y	TYPHIMURIUM
106	2003	GA	FEMALE	>49 YEARS	SA	Y	Y	V	Y	TYPHIMURIUM
107	2003	GA	MALE	0 - 4 YEARS	SA	Y	Y	V	Y	TYPHIMURIUM
108	2003	GA	FEMALE	25 - 49 YEARS	SA	Y	Y	V	Y	TYPHIMURIUM
109	2003	GA	FEMALE	25 - 49 YEARS	SA	Y	Y	V	Y	TYPHIMURIUM
110	2003	GA	FEMALE	25 - 49 YEARS	SA	Y	Y	V	Y	TYPHIMURIUM
111	2003	GA	MALE	25 - 49 YEARS	SA	Y	Y	V	Y	TYPHIMURIUM
112	2003	GA	MALE	25 - 49 YEARS	SA	Y	Y	V	Y	TYPHIMURIUM
113	2003	GA	MALE	>49 YEARS	SA	Y	Y	V	Y	TYPHIMURIUM
114	2003	GA	MALE	>49 YEARS	SA	Y	Y	V	Y	TYPHIMURIUM
115	2003	GA	MALE	25 - 49 YEARS	SA	Y	Y	V	Y	TYPHIMURIUM
116	2003	GA	FEMALE	25 - 49 YEARS	SA	Y	Y	V	Y	TYPHIMURIUM
117	2003	GA	FEMALE	15 - 24 YEARS	SA	Y	Y	V	Y	TYPHIMURIUM
118	2003	GA	FEMALE	25 - 49 YEARS	SA	Y	Y	V	Y	TYPHIMURIUM
120	2003	GA	FEMALE	25 - 49 YEARS	SA	Y	Y	V	Y	ENTERITIDIS
125	2003	GA	FEMALE	25 - 49 YEARS	SA	Y	Y	V	Y	TYPHIMURIUM
129	2003	GA	FEMALE	25 - 49 YEARS	SA	Y	Y	V	Y	TYPHIMURIUM
130	2003	GA	MALE	>49 YEARS	SA	Y	Y	V	Y	TYPHIMURIUM
131	2003	GA	MALE	>49 YEARS	SA	Y	Y	V	Y	ISANGI
132	2003	GA	FEMALE	>49 YEARS	SA	Y	Y	V	Y	TYPHIMURIUM
135	2003	GA	FEMALE	25 - 49 YEARS	SA	Y	Y	V	Y	TYPHIMURIUM
138	2003	GA	FEMALE	25 - 49 YEARS	SA	Y	Y	V	Y	NEWPORT
139	2003	GA	FEMALE	25 - 49 YEARS	SA	Y	Y	V	Y	4,5;NONMOTILE
140	2003	GA	FEMALE	25 - 49 YEARS	SA	Y	Y	V	Y	TYPHIMURIUM
142	2003	GA	MALE	25 - 49 YEARS	SA	Y	Y	V	Y	TYPHIMURIUM
143	2003	GA	FEMALE	25 - 49 YEARS	SA	Y	Y	V	Y	TYPHIMURIUM
144	2003	GA	FEMALE	0 - 4 YEARS	SA	Y	Y	V	Y	TYPHIMURIUM
145	2003	GA	MALE	15 - 24 YEARS	SA	Y	Y	V	Y	TYPHIMURIUM
146	2003	GA	FEMALE	25 - 49 YEARS	SA	Y	Y	V	Y	TYPHIMURIUM
147	2003	GA	MALE	25 - 49 YEARS	SA	Y	Y	V	Y	TYPHIMURIUM
148	2003	GA	MALE	15 - 24 YEARS	SA	Y	Y	V	Y	TYPHIMURIUM
151	2003	GA	MALE	25 - 49 YEARS	SA	Y	Y	V	Y	TYPHIMURIUM
154	2003	GA	MALE	25 - 49 YEARS	SA	Y	Y	V	Y	TYPHIMURIUM
156	2003	GA	FEMALE	0 - 4 YEARS	SA	Y	Y	V	Y	TYPHIMURIUM
160	2003	GA	UNK	U UNK	SA	Y	Y	V	Y	ISANGI
161	2003	GA	MALE	0 - 4 YEARS	SA	Y	Y	V	Y	ISANGI
163	2003	GA	MALE	25 - 49 YEARS	SA	Y	Y	V	Y	TYPHIMURIUM
164	2003	GA	FEMALE	U UNK	SA	Y	Y	V	Y	DUBLIN
165	2003	GA	FEMALE	0 - 4 YEARS	SA	Y	Y	NS	Y	TYPHIMURIUM
166	2003	GA	MALE	0 - 4 YEARS	SA	Y	Y	NS	Y	TYPHIMURIUM
167	2003	GA	MALE	25 - 49 YEARS	SA	Y	Y	V	Y	TYPHIMURIUM
168	2003	GA	MALE	25 - 49 YEARS	SA	Y	Y	V	Y	TYPHIMURIUM
169	2003	GA	MALE	25 - 49 YEARS	SA	Y	Y	V	Y	4,5;NONMOTILE
172	2003	GA	FEMALE	U UNK	SA	Y	Y	V	Y	TYPHIMURIUM
173	2003	GA	MALE	25 - 49 YEARS	SA	Y	Y	NS	Y	TYPHIMURIUM
176	2003	GA	UNK	U UNK	SA	Y	Y	V	Y	ISANGI
202	2003	GA	FEMALE	25 - 49 YEARS	SA	Y	Y	V	Y	TYPHIMURIUM
203	2003	GA	MALE	25 - 49 YEARS	SA	Y	Y	V	Y	TYPHIMURIUM
204	2003	GA	FEMALE	25 - 49 YEARS	SA	Y	Y	V	Y	TYPHIMURIUM
205	2003	GA	FEMALE	15 - 24 YEARS	SA	Y	Y	V	Y	TYPHIMURIUM
206	2003	GA	FEMALE	0 - 4 YEARS	SA	Y	Y	V	Y	INFANTIS
207	2003	GA	MALE	25 - 49 YEARS	SA	Y	Y	V	Y	TYPHIMURIUM
208	2003	GA	UNK	0 - 4 YEARS	SA	Y	Y	NS	Y	TYPHIMURIUM
209	2003	GA	FEMALE	25 - 49 YEARS	SA	Y	Y	V	Y	TYPHIMURIUM
210	2003	GA	FEMALE	25 - 49 YEARS	SA	Y	Y	V	Y	TYPHIMURIUM
211	2003	GA	FEMALE	5 - 14 YEARS	SA	Y	Y	C	Y	UNK
212	2003	GA	FEMALE	25 - 49 YEARS	SA	Y	Y	V	Y	TYPHIMURIUM
215	2003	GA	MALE	0 - 4 YEARS	SA	Y	Y	V	Y	ISANGI
216	2003	GA	FEMALE	25 - 49 YEARS	SA	Y	Y	V	Y	TYPHIMURIUM
259	2003	GA	FEMALE	25 - 49 YEARS	SA	Y	Y	V	Y	DUBLIN
263	2003	GA	FEMALE	25 - 49 YEARS	SA	Y	Y	V	Y	ENTERITIDIS
284	2003	GA	FEMALE	0 - 4 YEARS	SA	Y	Y	NS	Y	TYPHIMURIUM
290	2003	GA	FEMALE	25 - 49 YEARS	SA	Y	Y	V	Y	TYPHIMURIUM
297	2003	GA	UNK	25 - 49 YEARS	SA	Y	Y	NS	Y	TYPHIMURIUM
301	2003	GA	FEMALE	25 - 49 YEARS	SA	Y	Y	V	Y	DUBLIN
305	2003	GA	MALE	0 - 4 YEARS	SA	Y	Y	V	Y	ISANGI
306	2003	GA	FEMALE	25 - 49 YEARS	SA	Y	Y	V	Y	TYPHIMURIUM
309	2003	GA	MALE	0 - 4 YEARS	SA	Y	Y	V	Y	ISANGI
310	2003	GA	MALE	25 - 49 YEARS	SA	Y	Y	V	Y	TYPHIMURIUM
313	2003	GA	FEMALE	25 - 49 YEARS	SA	Y	Y	V	Y	TYPHIMURIUM
316	2003	GA	MALE	25 - 49 YEARS	SA	Y	Y	V	Y	TYPHIMURIUM
321	2003	GA	MALE	U UNK	SA	Y	Y	V	Y	TYPHIMURIUM
337	2003	GA	MALE	0 - 4 YEARS	SA	Y	Y	V	Y	SCHWARZENGRUND
339	2003	GA	MALE	25 - 49 YEARS	SA	Y	Y	NS	Y	LAROCHELLE
340	2003	GA	FEMALE	25 - 49 YEARS	SA	Y	Y	V	Y	TYPHIMURIUM
341	2003	GA	FEMALE	25 - 49 YEARS	SA	Y	Y	V	Y	TYPHIMURIUM
342	2003	GA	MALE	25 - 49 YEARS	SA	Y	Y	V	Y	TYPHIMURIUM
362	2003	GA	FEMALE	25 - 49 YEARS	SA	Y	Y	V	Y	TYPHIMURIUM
369	2003	GA	MALE	25 - 49 YEARS	SA	Y	Y	V	Y	TYPHIMURIUM
371	2003	GA	FEMALE	15 - 24 YEARS	SA	Y	Y	V	Y	TYPHIMURIUM
374	2003	GA	MALE	>49 YEARS	SA	Y	Y	V	Y	DUBLIN
379	2003	GA	FEMALE	25 - 49 YEARS	SA	Y	Y	V	Y	BOVISMORBIFICANS
380	2003	GA	FEMALE	25 - 49 YEARS	SA	Y	Y	V	Y	TYPHIMURIUM
397	2003	GA	FEMALE	25 - 49 YEARS	SA	Y	Y	V	Y	ENTERITIDIS
398	2003	GA	FEMALE	5 - 14 YEARS	SA	Y	Y	V	Y	ISANGI
400	2003	GA	FEMALE	25 - 49 YEARS	SA	Y	Y	M	Y	TYPHIMURIUM
401	2003	GA	UNK	25 - 49 YEARS	SA	Y	Y	NS	Y	TYPHIMURIUM
402	2003	GA	FEMALE	25 - 49 YEARS	SA	Y	Y	V	Y	TYPHIMURIUM
404	2003	GA	FEMALE	25 - 49 YEARS	SA	Y	Y	V	Y	ISANGI
406	2003	GA	FEMALE	25 - 49 YEARS	SA	Y	Y	V	Y	TYPHIMURIUM
407	2003	GA	FEMALE	25 - 49 YEARS	SA	Y	Y	V	Y	TYPHIMURIUM
408	2003	GA	FEMALE	25 - 49 YEARS	SA	Y	Y	V	Y	TYPHIMURIUM
409	2003	GA	FEMALE	25 - 49 YEARS	SA	Y	Y	V	Y	TYPHIMURIUM
417	2003	GA	UNK	25 - 49 YEARS	SA	Y	Y	V	Y	TYPHIMURIUM
418	2003	GA	FEMALE	25 - 49 YEARS	SA	Y	Y	V	Y	TYPHIMURIUM
419	2003	GA	FEMALE	25 - 49 YEARS	SA	Y	Y	V	Y	DUBLIN
420	2003	GA	FEMALE	25 - 49 YEARS	SA	Y	Y	V	Y	TYPHIMURIUM
424	2003	GA	FEMALE	25 - 49 YEARS	SA	Y	Y	V	Y	TYPHIMURIUM
430	2003	GA	MALE	25 - 49 YEARS	SA	Y	Y	V	Y	TYPHIMURIUM
431	2003	GA	UNK	>49 YEARS	SA	Y	Y	V	Y	TYPHIMURIUM
433	2003	GA	FEMALE	25 - 49 YEARS	SA	Y	Y	V	Y	TYPHIMURIUM
434	2003	GA	FEMALE	25 - 49 YEARS	SA	Y	Y	V	Y	TYPHIMURIUM
435	2003	GA	MALE	0 - 4 YEARS	SA	Y	Y	V	Y	TYPHIMURIUM
436	2003	GA	FEMALE	25 - 49 YEARS	SA	Y	Y	V	Y	TYPHIMURIUM
443	2003	GA	FEMALE	0 - 4 YEARS	SA	Y	Y	NS	Y	TYPHIMURIUM
450	2003	GA	MALE	U UNK	SA	Y	Y	V	Y	TYPHIMURIUM
461	2003	GA	MALE	25 - 49 YEARS	SA	Y	Y	V	Y	NON-TYPEABLE
465	2003	GA	FEMALE	0 - 4 YEARS	SA	Y	Y	V	Y	TYPHIMURIUM
467	2003	GA	MALE	>49 YEARS	SA	Y	Y	V	Y	TYPHIMURIUM
471	2003	GA	FEMALE	25 - 49 YEARS	SA	Y	Y	V	Y	TYPHIMURIUM
472	2003	GA	MALE	25 - 49 YEARS	SA	Y	Y	V	Y	ENTERITIDIS
476	2003	GA	MALE	25 - 49 YEARS	SA	Y	Y	C	Y	UNK
477	2003	GA	FEMALE	25 - 49 YEARS	SA	Y	Y	V	Y	TYPHIMURIUM
478	2003	GA	MALE	25 - 49 YEARS	SA	Y	Y	V	Y	TYPHIMURIUM
479	2003	GA	FEMALE	25 - 49 YEARS	SA	Y	Y	V	Y	DUBLIN
480	2003	GA	FEMALE	>49 YEARS	SA	Y	Y	V	Y	ENTERITIDIS
481	2003	GA	MALE	15 - 24 YEARS	SA	Y	Y	V	Y	TYPHIMURIUM
482	2003	GA	FEMALE	0 - 4 YEARS	SA	Y	Y	V	Y	TYPHIMURIUM
483	2003	GA	FEMALE	25 - 49 YEARS	SA	Y	Y	V	Y	TYPHIMURIUM
484	2003	GA	MALE	25 - 49 YEARS	SA	Y	Y	V	Y	4,5;NONMOTILE
486	2003	GA	MALE	25 - 49 YEARS	SA	Y	Y	V	Y	TYPHIMURIUM
487	2003	GA	MALE	>49 YEARS	SA	Y	Y	V	Y	TYPHIMURIUM
488	2003	GA	MALE	25 - 49 YEARS	SA	Y	Y	V	Y	TYPHIMURIUM
489	2003	GA	FEMALE	25 - 49 YEARS	SA	Y	Y	V	Y	TYPHIMURIUM
490	2003	GA	FEMALE	25 - 49 YEARS	SA	Y	Y	V	Y	TYPHIMURIUM
491	2003	GA	FEMALE	25 - 49 YEARS	SA	Y	Y	V	Y	TYPHIMURIUM
493	2003	GA	FEMALE	25 - 49 YEARS	SA	Y	Y	V	Y	TYPHIMURIUM
499	2003	GA	FEMALE	15 - 24 YEARS	SA	Y	Y	V	Y	TYPHIMURIUM
503	2003	GA	MALE	0 - 4 YEARS	SA	Y	Y	V	Y	TYPHIMURIUM
505	2003	GA	FEMALE	0 - 4 YEARS	SA	Y	Y	V	Y	ABERDEEN
509	2003	GA	FEMALE	25 - 49 YEARS	SA	Y	Y	V	Y	TYPHIMURIUM
511	2003	GA	MALE	25 - 49 YEARS	SA	Y	Y	V	Y	DUBLIN
516	2003	GA	FEMALE	25 - 49 YEARS	SA	Y	Y	V	Y	4,5;i;-
519	2003	GA	FEMALE	0 - 4 YEARS	SA	Y	Y	V	Y	TYPHIMURIUM
539	2003	GA	FEMALE	0 - 4 YEARS	SA	Y	Y	V	Y	TYPHIMURIUM
542	2003	GA	FEMALE	25 - 49 YEARS	SA	Y	Y	V	Y	TYPHIMURIUM
543	2003	GA	MALE	25 - 49 YEARS	SA	Y	Y	V	Y	TYPHIMURIUM
546	2003	GA	MALE	25 - 49 YEARS	SA	Y	Y	V	Y	DUBLIN
547	2003	GA	FEMALE	>49 YEARS	SA	Y	Y	V	Y	TYPHIMURIUM
551	2003	GA	FEMALE	25 - 49 YEARS	SA	Y	Y	V	Y	TYPHIMURIUM
552	2003	GA	MALE	25 - 49 YEARS	SA	Y	Y	V	Y	TYPHIMURIUM
553	2003	GA	FEMALE	15 - 24 YEARS	SA	Y	Y	V	Y	TYPHIMURIUM
555	2003	GA	MALE	25 - 49 YEARS	SA	Y	Y	V	Y	TYPHIMURIUM
559	2003	GA	FEMALE	25 - 49 YEARS	SA	Y	Y	V	Y	TYPHIMURIUM
560	2003	GA	FEMALE	5 - 14 YEARS	SA	Y	Y	V	Y	TYPHIMURIUM
564	2003	GA	MALE	25 - 49 YEARS	SA	Y	Y	V	Y	TYPHIMURIUM
565	2003	GA	MALE	5 - 14 YEARS	SA	Y	Y	V	Y	TYPHIMURIUM
566	2003	GA	MALE	25 - 49 YEARS	SA	Y	Y	V	Y	TYPHIMURIUM
567	2003	GA	UNK	25 - 49 YEARS	SA	Y	Y	V	Y	TYPHIMURIUM
569	2003	GA	FEMALE	U UNK	SA	Y	Y	V	Y	TYPHIMURIUM
571	2003	GA	FEMALE	25 - 49 YEARS	SA	Y	Y	V	Y	TYPHIMURIUM
572	2003	GA	MALE	0 - 4 YEARS	SA	Y	Y	V	Y	TYPHIMURIUM
578	2003	GA	FEMALE	25 - 49 YEARS	SA	Y	Y	V	Y	TYPHIMURIUM
579	2003	GA	MALE	25 - 49 YEARS	SA	Y	Y	V	Y	TYPHIMURIUM
584	2003	GA	MALE	25 - 49 YEARS	SA	Y	Y	V	Y	TYPHIMURIUM
611	2003	GA	MALE	25 - 49 YEARS	SA	Y	Y	V	Y	TYPHIMURIUM
612	2003	GA	FEMALE	25 - 49 YEARS	SA	Y	Y	V	Y	ENTERITIDIS
842	2003	GA	MALE	25 - 49 YEARS	SA	Y	Y	V	Y	TYPHIMURIUM
844	2003	GA	FEMALE	15 - 24 YEARS	SA	Y	Y	V	Y	TYPHIMURIUM
846	2003	GA	FEMALE	25 - 49 YEARS	SA	Y	Y	V	Y	TYPHIMURIUM
851	2003	GA	MALE	25 - 49 YEARS	SA	Y	Y	V	Y	TYPHIMURIUM
852	2003	GA	FEMALE	25 - 49 YEARS	SA	Y	Y	V	Y	ENTERITIDIS
853	2003	GA	MALE	15 - 24 YEARS	SA	Y	Y	V	Y	TYPHIMURIUM
862	2003	GA	FEMALE	U UNK	SA	Y	Y	V	Y	TYPHIMURIUM
864	2003	GA	FEMALE	25 - 49 YEARS	SA	Y	Y	V	Y	TYPHIMURIUM
865	2003	GA	FEMALE	0 - 4 YEARS	SA	Y	Y	V	Y	TYPHIMURIUM
886	2003	GA	FEMALE	25 - 49 YEARS	SA	Y	Y	V	Y	ENTERITIDIS
904	2003	GA	MALE	0 - 4 YEARS	SA	Y	Y	V	Y	ENTERITIDIS
905	2003	GA	FEMALE	25 - 49 YEARS	SA	Y	Y	V	Y	TYPHIMURIUM
920	2003	GA	FEMALE	U UNK	SA	Y	Y	V	Y	ISANGI
927	2003	GA	MALE	0 - 4 YEARS	SA	Y	Y	V	Y	ISANGI
928	2003	GA	FEMALE	15 - 24 YEARS	SA	Y	Y	V	Y	TYPHIMURIUM
932	2003	GA	FEMALE	0 - 4 YEARS	SA	Y	Y	V	Y	VIRCHOW
935	2003	GA	FEMALE	25 - 49 YEARS	SA	Y	Y	V	Y	ISANGI
938	2003	GA	MALE	0 - 4 YEARS	SA	Y	Y	V	Y	ISANGI
942	2003	GA	MALE	25 - 49 YEARS	SA	Y	Y	V	Y	TYPHIMURIUM
943	2003	GA	FEMALE	25 - 49 YEARS	SA	Y	Y	V	Y	TYPHIMURIUM
944	2003	GA	MALE	25 - 49 YEARS	SA	Y	Y	V	Y	TYPHIMURIUM
954	2003	GA	MALE	25 - 49 YEARS	SA	Y	Y	V	Y	TYPHIMURIUM
955	2003	GA	FEMALE	25 - 49 YEARS	SA	Y	Y	V	Y	TYPHIMURIUM
956	2003	GA	FEMALE	25 - 49 YEARS	SA	Y	Y	V	Y	TYPHIMURIUM
957	2003	GA	FEMALE	0 - 4 YEARS	SA	Y	Y	V	Y	ENTERITIDIS
964	2003	GA	MALE	0 - 4 YEARS	SA	Y	Y	V	Y	ENTERITIDIS
965	2003	GA	MALE	25 - 49 YEARS	SA	Y	Y	V	Y	TYPHIMURIUM
968	2003	GA	FEMALE	25 - 49 YEARS	SA	Y	Y	V	Y	TYPHIMURIUM
969	2003	GA	MALE	0 - 4 YEARS	SA	Y	Y	V	Y	ENTERITIDIS
973	2003	GA	MALE	0 - 4 YEARS	SA	Y	Y	V	Y	DUBLIN
974	2003	GA	FEMALE	25 - 49 YEARS	SA	Y	Y	V	Y	TYPHIMURIUM
977	2003	GA	FEMALE	25 - 49 YEARS	SA	Y	Y	V	Y	TYPHIMURIUM
981	2003	GA	FEMALE	0 - 4 YEARS	SA	Y	Y	V	Y	TYPHIMURIUM
988	2003	GA	FEMALE	0 - 4 YEARS	SA	Y	Y	V	Y	ISANGI
989	2003	GA	MALE	25 - 49 YEARS	SA	Y	Y	V	Y	TYPHIMURIUM
994	2003	GA	MALE	0 - 4 YEARS	SA	Y	Y	V	Y	ENTERITIDIS
995	2003	GA	MALE	5 - 14 YEARS	SA	Y	Y	V	Y	TYPHIMURIUM
999	2003	GA	FEMALE	15 - 24 YEARS	SA	Y	Y	V	Y	4,5;NONMOTILE
1000	2003	GA	MALE	25 - 49 YEARS	SA	Y	Y	V	Y	DUBLIN
1001	2003	GA	FEMALE	25 - 49 YEARS	SA	Y	Y	V	Y	TYPHIMURIUM
1004	2003	GA	MALE	25 - 49 YEARS	SA	Y	Y	V	Y	TYPHIMURIUM
1006	2003	GA	FEMALE	15 - 24 YEARS	SA	Y	Y	V	Y	TYPHIMURIUM
1009	2003	GA	FEMALE	25 - 49 YEARS	SA	Y	Y	V	Y	TYPHIMURIUM
1011	2003	GA	MALE	0 - 4 YEARS	SA	Y	Y	V	Y	TYPHIMURIUM
1012	2003	GA	MALE	U UNK	SA	Y	Y	V	Y	ENTERITIDIS
1013	2003	GA	MALE	0 - 4 YEARS	SA	Y	Y	V	Y	ISANGI
1017	2003	GA	FEMALE	0 - 4 YEARS	SA	Y	Y	V	Y	-;b;enx
1018	2003	GA	FEMALE	25 - 49 YEARS	SA	Y	Y	V	Y	TYPHIMURIUM
1053	2003	GA	FEMALE	25 - 49 YEARS	SA	Y	Y	V	Y	ENTERITIDIS
1054	2003	GA	FEMALE	25 - 49 YEARS	SA	Y	Y	V	Y	TYPHIMURIUM
1055	2003	GA	FEMALE	0 - 4 YEARS	SA	Y	Y	V	Y	TYPHIMURIUM
1062	2003	GA	FEMALE	25 - 49 YEARS	SA	Y	Y	V	Y	TYPHIMURIUM
1063	2003	GA	FEMALE	25 - 49 YEARS	SA	Y	Y	V	Y	ENTERITIDIS
1064	2003	GA	FEMALE	15 - 24 YEARS	SA	Y	Y	V	Y	TYPHIMURIUM
1065	2003	GA	MALE	25 - 49 YEARS	SA	Y	Y	V	Y	TYPHIMURIUM
1069	2003	GA	MALE	>49 YEARS	SA	Y	Y	V	Y	ANATUM
1070	2003	GA	FEMALE	0 - 4 YEARS	SA	Y	Y	V	Y	TYPHIMURIUM
1071	2003	GA	FEMALE	25 - 49 YEARS	SA	Y	Y	V	Y	TYPHIMURIUM
1074	2003	GA	MALE	>49 YEARS	SA	Y	Y	V	Y	TYPHIMURIUM
1077	2003	GA	FEMALE	25 - 49 YEARS	SA	Y	Y	V	Y	TYPHIMURIUM
1079	2003	GA	FEMALE	25 - 49 YEARS	SA	Y	Y	V	Y	DUBLIN
1080	2003	GA	MALE	>49 YEARS	SA	Y	Y	V	Y	TYPHIMURIUM
1081	2003	GA	MALE	25 - 49 YEARS	SA	Y	Y	V	Y	TYPHIMURIUM
1082	2003	GA	FEMALE	>49 YEARS	SA	Y	Y	V	Y	TYPHIMURIUM
1084	2003	GA	FEMALE	25 - 49 YEARS	SA	Y	Y	V	Y	TYPHIMURIUM
1090	2003	GA	FEMALE	0 - 4 YEARS	SA	Y	Y	V	Y	TYPHIMURIUM
1091	2003	GA	MALE	25 - 49 YEARS	SA	Y	Y	V	Y	ENTERITIDIS
1092	2003	GA	MALE	25 - 49 YEARS	SA	Y	Y	NS	Y	ENTERITIDIS
1094	2003	GA	UNK	0 - 4 YEARS	SA	Y	Y	V	Y	TYPHIMURIUM
1104	2003	GA	FEMALE	U UNK	SA	Y	Y	NS	Y	DUBLIN
1105	2003	GA	MALE	25 - 49 YEARS	SA	Y	Y	NS	Y	TYPHIMURIUM
1106	2003	GA	FEMALE	0 - 4 YEARS	SA	Y	Y	V	Y	INFANTIS
1107	2003	GA	MALE	>49 YEARS	SA	Y	Y	V	Y	TYPHIMURIUM
1108	2003	GA	FEMALE	25 - 49 YEARS	SA	Y	Y	V	Y	TYPHIMURIUM
1109	2003	GA	MALE	25 - 49 YEARS	SA	Y	Y	V	Y	TYPHIMURIUM
1110	2003	GA	MALE	15 - 24 YEARS	SA	Y	Y	V	Y	ENTERITIDIS
1111	2003	GA	MALE	25 - 49 YEARS	SA	Y	Y	C	Y	UNK
1112	2003	GA	FEMALE	25 - 49 YEARS	SA	Y	Y	NS	Y	ENTERITIDIS
1113	2003	GA	FEMALE	25 - 49 YEARS	SA	Y	Y	V	Y	DUBLIN
1114	2003	GA	MALE	25 - 49 YEARS	SA	Y	Y	V	Y	TYPHIMURIUM
1115	2003	GA	FEMALE	25 - 49 YEARS	SA	Y	Y	V	Y	ENTERITIDIS
1116	2003	GA	FEMALE	25 - 49 YEARS	SA	Y	Y	NS	Y	TYPHIMURIUM
1117	2003	GA	FEMALE	U UNK	SA	Y	Y	NS	Y	TYPHIMURIUM
1118	2003	GA	UNK	25 - 49 YEARS	SA	Y	Y	V	Y	TYPHIMURIUM
1119	2003	GA	FEMALE	25 - 49 YEARS	SA	Y	Y	V	Y	ENTERITIDIS
1120	2003	GA	MALE	>49 YEARS	SA	Y	Y	V	Y	TYPHIMURIUM
1121	2003	GA	MALE	25 - 49 YEARS	SA	Y	Y	V	Y	TYPHIMURIUM
1122	2003	GA	MALE	U UNK	SA	Y	Y	NS	Y	DUBLIN
1123	2003	GA	MALE	25 - 49 YEARS	SA	Y	Y	NS	Y	ENTERITIDIS
1124	2003	GA	FEMALE	25 - 49 YEARS	SA	Y	Y	V	Y	TYPHIMURIUM
1125	2003	GA	FEMALE	0 - 4 YEARS	SA	Y	Y	V	Y	4,5;d;-
1126	2003	GA	FEMALE	U UNK	SA	Y	Y	V	Y	TYPHIMURIUM
1147	2003	GA	MALE	25 - 49 YEARS	SA	Y	Y	V	Y	4,5;NONMOTILE
1161	2003	GA	MALE	>49 YEARS	SA	Y	Y	NS	Y	ENTERITIDIS
1163	2003	GA	UNK	U UNK	SA	Y	Y	V	Y	TYPHIMURIUM
1164	2003	GA	MALE	25 - 49 YEARS	SA	Y	Y	V	Y	TYPHIMURIUM
1165	2003	GA	FEMALE	25 - 49 YEARS	SA	Y	Y	V	Y	TYPHIMURIUM
1166	2003	GA	FEMALE	15 - 24 YEARS	SA	Y	Y	V	Y	ENTERITIDIS
1169	2003	GA	UNK	U UNK	SA	Y	Y	V	Y	TYPHIMURIUM
1172	2003	GA	UNK	U UNK	SA	Y	Y	NS	Y	TYPHIMURIUM
1174	2003	GA	UNK	0 - 4 YEARS	SA	Y	Y	V	Y	TYPHIMURIUM
1175	2003	GA	FEMALE	25 - 49 YEARS	SA	Y	Y	V	Y	TYPHIMURIUM
1176	2003	GA	UNK	U UNK	SA	Y	Y	V	Y	TYPHIMURIUM
1177	2003	GA	FEMALE	25 - 49 YEARS	SA	Y	Y	NS	Y	TYPHIMURIUM
1178	2003	GA	FEMALE	25 - 49 YEARS	SA	Y	Y	V	Y	TYPHIMURIUM
1179	2003	GA	MALE	U UNK	SA	Y	Y	N	Y	TYPHIMURIUM
1181	2003	GA	MALE	U UNK	SA	Y	Y	V	Y	ISANGI
1184	2003	GA	UNK	0 - 4 YEARS	SA	Y	Y	NS	Y	ISANGI
1186	2003	GA	UNK	>49 YEARS	SA	Y	Y	NS	Y	TYPHIMURIUM
1198	2003	GA	UNK	25 - 49 YEARS	SA	Y	Y	V	Y	TYPHIMURIUM
1199	2003	GA	MALE	>49 YEARS	SA	Y	Y	V	Y	ISANGI
1200	2003	GA	UNK	U UNK	SA	Y	Y	V	Y	ISANGI
1205	2003	GA	MALE	25 - 49 YEARS	SA	Y	Y	V	Y	TYPHIMURIUM
1206	2003	GA	UNK	U UNK	SA	Y	Y	V	Y	TYPHIMURIUM
1207	2003	GA	FEMALE	25 - 49 YEARS	SA	Y	Y	V	Y	TYPHIMURIUM
1208	2003	GA	FEMALE	25 - 49 YEARS	SA	Y	Y	NS	Y	TYPHIMURIUM
1209	2003	GA	FEMALE	25 - 49 YEARS	SA	Y	Y	V	Y	ENTERITIDIS
1212	2003	GA	UNK	25 - 49 YEARS	SA	Y	Y	V	Y	DUBLIN
1213	2003	GA	UNK	>49 YEARS	SA	Y	Y	V	Y	DUBLIN
1214	2003	GA	UNK	0 - 4 YEARS	SA	Y	Y	V	Y	TYPHIMURIUM
1215	2003	GA	MALE	25 - 49 YEARS	SA	Y	Y	NS	Y	TYPHIMURIUM
1222	2003	GA	MALE	U UNK	SA	Y	Y	NS	Y	TYPHIMURIUM
1223	2003	GA	MALE	U UNK	SA	Y	Y	NS	Y	TYPHIMURIUM
1226	2003	GA	UNK	25 - 49 YEARS	SA	Y	Y	NS	Y	TYPHIMURIUM
1227	2003	GA	UNK	U UNK	SA	Y	Y	V	Y	4,5;b;-
1229	2003	GA	MALE	>49 YEARS	SA	Y	Y	V	Y	TYPHIMURIUM
1230	2003	GA	MALE	25 - 49 YEARS	SA	Y	Y	NS	Y	TYPHIMURIUM
1231	2003	GA	FEMALE	U UNK	SA	Y	Y	V	Y	TYPHIMURIUM
1239	2003	GA	UNK	0 - 4 YEARS	SA	Y	Y	NS	Y	TYPHIMURIUM
1243	2003	GA	UNK	U UNK	SA	Y	Y	V	Y	ENTERITIDIS
1248	2003	GA	FEMALE	25 - 49 YEARS	SA	Y	Y	V	Y	TYPHIMURIUM
1249	2003	GA	MALE	0 - 4 YEARS	SA	Y	Y	NS	Y	INFANTIS
1255	2003	GA	FEMALE	25 - 49 YEARS	SA	Y	Y	V	Y	ENTERITIDIS
1259	2003	GA	FEMALE	0 - 4 YEARS	SA	Y	Y	V	Y	ISANGI
1280	2003	GA	MALE	0 - 4 YEARS	SA	Y	Y	NS	Y	TYPHIMURIUM
1282	2003	GA	MALE	0 - 4 YEARS	SA	Y	Y	V	Y	ISANGI
1283	2003	GA	FEMALE	15 - 24 YEARS	SA	Y	Y	V	Y	TYPHIMURIUM
1285	2003	GA	FEMALE	5 - 14 YEARS	SA	Y	Y	V	Y	TYPHIMURIUM
1286	2003	GA	FEMALE	25 - 49 YEARS	SA	Y	Y	NS	Y	TYPHIMURIUM
1287	2003	GA	MALE	25 - 49 YEARS	SA	Y	Y	V	Y	TYPHIMURIUM
1288	2003	GA	MALE	5 - 14 YEARS	SA	Y	Y	V	Y	TYPHIMURIUM
1289	2003	GA	FEMALE	>49 YEARS	SA	Y	Y	NS	Y	TYPHIMURIUM
1290	2003	GA	FEMALE	25 - 49 YEARS	SA	Y	Y	V	Y	TYPHIMURIUM
1291	2003	GA	FEMALE	25 - 49 YEARS	SA	Y	Y	V	Y	TYPHIMURIUM
1292	2003	GA	FEMALE	25 - 49 YEARS	SA	Y	Y	NS	Y	TYPHIMURIUM
1293	2003	GA	FEMALE	25 - 49 YEARS	SA	Y	Y	V	Y	ENTERITIDIS
1294	2003	GA	UNK	0 - 4 YEARS	SA	Y	Y	V	Y	TYPHIMURIUM
1295	2003	GA	FEMALE	25 - 49 YEARS	SA	Y	Y	V	Y	TYPHIMURIUM
1296	2003	GA	FEMALE	25 - 49 YEARS	SA	Y	Y	NS	Y	TYPHIMURIUM
1297	2003	GA	MALE	25 - 49 YEARS	SA	Y	Y	NS	Y	TYPHIMURIUM
1298	2003	GA	UNK	25 - 49 YEARS	SA	Y	Y	NS	Y	ISANGI
1299	2003	GA	FEMALE	15 - 24 YEARS	SA	Y	Y	V	Y	TYPHIMURIUM
1300	2003	GA	MALE	U UNK	SA	Y	Y	V	Y	TYPHIMURIUM
1301	2003	GA	FEMALE	25 - 49 YEARS	SA	Y	Y	V	Y	TYPHIMURIUM
1302	2003	GA	FEMALE	U UNK	SA	Y	Y	V	Y	ENTERITIDIS
1303	2003	GA	FEMALE	15 - 24 YEARS	SA	Y	Y	V	Y	TYPHIMURIUM
1304	2003	GA	UNK	U UNK	SA	Y	Y	V	Y	TYPHIMURIUM
1305	2003	GA	MALE	25 - 49 YEARS	SA	Y	Y	V	Y	DUBLIN
1306	2003	GA	FEMALE	25 - 49 YEARS	SA	Y	Y	NS	Y	TYPHIMURIUM
1311	2003	GA	FEMALE	>49 YEARS	SA	Y	Y	V	Y	TYPHIMURIUM
1316	2003	GA	MALE	25 - 49 YEARS	SA	Y	Y	V	Y	DUBLIN
1360	2003	GA	MALE	25 - 49 YEARS	SA	Y	Y	V	Y	ENTERITIDIS
1386	2003	GA	MALE	25 - 49 YEARS	SA	Y	Y	V	Y	TYPHIMURIUM
1387	2003	GA	UNK	5 - 14 YEARS	SA	Y	Y	V	Y	TYPHIMURIUM
1388	2003	GA	FEMALE	25 - 49 YEARS	SA	Y	Y	NS	Y	4,5;I;-
1389	2003	GA	MALE	>49 YEARS	SA	Y	Y	V	Y	DUBLIN
1390	2003	GA	UNK	>49 YEARS	SA	Y	Y	NS	Y	TYPHIMURIUM
1391	2003	GA	FEMALE	15 - 24 YEARS	SA	Y	Y	V	Y	TYPHIMURIUM
1392	2003	GA	UNK	25 - 49 YEARS	SA	Y	Y	V	Y	TYPHIMURIUM
1393	2003	GA	UNK	25 - 49 YEARS	SA	Y	Y	NS	Y	TYPHIMURIUM
1395	2003	GA	FEMALE	25 - 49 YEARS	SA	Y	Y	V	Y	TYPHIMURIUM
1396	2003	GA	MALE	25 - 49 YEARS	SA	Y	Y	NS	Y	TYPHIMURIUM
1397	2003	GA	MALE	25 - 49 YEARS	SA	Y	Y	NS	Y	TYPHIMURIUM
1398	2003	GA	FEMALE	25 - 49 YEARS	SA	Y	Y	V	Y	TYPHIMURIUM
1399	2003	GA	UNK	>49 YEARS	SA	Y	Y	NS	Y	TYPHIMURIUM
1400	2003	GA	MALE	U UNK	SA	Y	Y	NS	Y	TYPHIMURIUM
1401	2003	GA	MALE	25 - 49 YEARS	SA	Y	Y	V	Y	TYPHIMURIUM
1402	2003	GA	UNK	U UNK	SA	Y	Y	V	Y	TYPHIMURIUM
1403	2003	GA	MALE	25 - 49 YEARS	SA	Y	Y	V	Y	ENTERITIDIS
1408	2003	GA	UNK	25 - 49 YEARS	SA	Y	Y	V	Y	TYPHIMURIUM
1411	2003	GA	MALE	0 - 4 YEARS	SA	Y	Y	NS	Y	TYPHIMURIUM
1412	2003	GA	MALE	15 - 24 YEARS	SA	Y	Y	V	Y	TYPHIMURIUM
1413	2003	GA	UNK	>49 YEARS	SA	Y	Y	V	Y	ANATUM
1414	2003	GA	FEMALE	25 - 49 YEARS	SA	Y	Y	NS	Y	TYPHIMURIUM
1415	2003	GA	UNK	25 - 49 YEARS	SA	Y	Y	V	Y	NEWPORT
1416	2003	GA	UNK	U UNK	SA	Y	Y	NS	Y	TYPHIMURIUM
1417	2003	GA	UNK	U UNK	SA	Y	Y	V	Y	TYPHIMURIUM
1419	2003	GA	FEMALE	5 - 14 YEARS	SA	Y	Y	V	Y	TYPHIMURIUM
1420	2003	GA	FEMALE	0 - 4 YEARS	SA	Y	Y	V	Y	ENTERITIDIS
1421	2003	GA	MALE	0 - 4 YEARS	SA	Y	Y	NS	Y	4,5;NONMOTILE
1424	2003	GA	FEMALE	25 - 49 YEARS	SA	Y	Y	V	Y	DUBLIN
1427	2003	GA	FEMALE	25 - 49 YEARS	SA	Y	Y	V	Y	TYPHIMURIUM
1429	2003	GA	FEMALE	25 - 49 YEARS	SA	Y	Y	V	Y	TYPHIMURIUM
1431	2003	GA	MALE	0 - 4 YEARS	SA	Y	Y	V	Y	TYPHIMURIUM
1433	2003	GA	FEMALE	25 - 49 YEARS	SA	Y	Y	V	Y	TYPHIMURIUM
1434	2003	GA	MALE	0 - 4 YEARS	SA	Y	Y	V	Y	TYPHIMURIUM
1435	2003	GA	MALE	5 - 14 YEARS	SA	Y	Y	V	Y	ISANGI
1436	2003	GA	MALE	0 - 4 YEARS	SA	Y	Y	NS	Y	ENTERITIDIS
1437	2003	GA	FEMALE	25 - 49 YEARS	SA	Y	Y	NS	Y	TYPHIMURIUM
1438	2003	GA	FEMALE	>49 YEARS	SA	Y	Y	V	Y	TYPHIMURIUM
1439	2003	GA	FEMALE	25 - 49 YEARS	SA	Y	Y	NS	Y	TYPHIMURIUM
1442	2003	GA	FEMALE	25 - 49 YEARS	SA	Y	Y	V	Y	TYPHIMURIUM
1443	2003	GA	FEMALE	U UNK	SA	Y	Y	NS	Y	TYPHIMURIUM
1444	2003	GA	UNK	U UNK	SA	Y	Y	V	Y	TYPHIMURIUM
1447	2003	GA	UNK	0 - 4 YEARS	SA	Y	Y	V	Y	ENTERITIDIS
1485	2003	GA	UNK	25 - 49 YEARS	SA	Y	Y	V	Y	TYPHIMURIUM
1488	2003	GA	MALE	0 - 4 YEARS	SA	Y	Y	NS	Y	4,5;-;1,2
1489	2003	GA	MALE	0 - 4 YEARS	SA	Y	Y	V	Y	TYPHIMURIUM
1490	2003	GA	MALE	0 - 4 YEARS	SA	Y	Y	V	Y	TYPHIMURIUM
1491	2003	GA	FEMALE	0 - 4 YEARS	SA	Y	Y	V	Y	ENTERITIDIS
1500	2003	GA	MALE	0 - 4 YEARS	SA	Y	Y	V	Y	ENTERITIDIS
1502	2003	GA	MALE	0 - 4 YEARS	SA	Y	Y	V	Y	TYPHIMURIUM
1517	2003	GA	FEMALE	25 - 49 YEARS	SA	Y	Y	V	Y	TYPHIMURIUM
1519	2003	GA	MALE	25 - 49 YEARS	SA	Y	Y	V	Y	TYPHIMURIUM
1522	2003	GA	FEMALE	25 - 49 YEARS	SA	Y	Y	V	Y	TYPHIMURIUM
1523	2003	GA	MALE	25 - 49 YEARS	SA	Y	Y	C	Y	UNK
1524	2003	GA	MALE	>49 YEARS	SA	Y	Y	V	Y	TYPHIMURIUM
1526	2003	GA	UNK	0 - 4 YEARS	SA	Y	Y	NS	Y	TYPHIMURIUM
1527	2003	GA	UNK	U UNK	SA	Y	Y	V	Y	TYPHIMURIUM
1528	2003	GA	FEMALE	>49 YEARS	SA	Y	Y	NS	Y	TYPHIMURIUM
1529	2003	GA	FEMALE	25 - 49 YEARS	SA	Y	Y	V	Y	TYPHIMURIUM
1690	2003	GA	FEMALE	25 - 49 YEARS	SA	Y	Y	V	Y	TYPHIMURIUM
1844	2003	GA	UNK	25 - 49 YEARS	SA	Y	Y	V	Y	TYPHIMURIUM
1846	2003	GA	MALE	25 - 49 YEARS	SA	Y	Y	V	Y	DUBLIN
1847	2003	GA	FEMALE	25 - 49 YEARS	SA	Y	Y	V	Y	TYPHIMURIUM
1862	2003	GA	MALE	25 - 49 YEARS	SA	Y	Y	V	Y	TYPHIMURIUM
1867	2003	GA	MALE	0 - 4 YEARS	SA	Y	Y	V	Y	TYPHIMURIUM
1868	2003	GA	FEMALE	0 - 4 YEARS	SA	Y	Y	V	Y	ISANGI
1869	2003	GA	FEMALE	25 - 49 YEARS	SA	Y	Y	V	Y	TYPHIMURIUM
1870	2003	GA	FEMALE	0 - 4 YEARS	SA	Y	Y	V	Y	ISANGI
1871	2003	GA	FEMALE	25 - 49 YEARS	SA	Y	Y	V	Y	TYPHIMURIUM
1873	2003	GA	FEMALE	25 - 49 YEARS	SA	Y	Y	V	Y	TYPHIMURIUM
1891	2003	GA	MALE	25 - 49 YEARS	SA	Y	Y	V	Y	TYPHIMURIUM
1892	2003	GA	FEMALE	25 - 49 YEARS	SA	Y	Y	V	Y	TYPHIMURIUM
1893	2003	GA	UNK	25 - 49 YEARS	SA	Y	Y	V	Y	TYPHIMURIUM
1898	2003	GA	UNK	U UNK	SA	Y	Y	V	Y	ENTERITIDIS
1911	2003	GA	MALE	25 - 49 YEARS	SA	Y	Y	V	Y	TYPHIMURIUM
1924	2003	GA	MALE	>49 YEARS	SA	Y	Y	V	Y	TYPHIMURIUM
1940	2003	GA	MALE	15 - 24 YEARS	SA	Y	Y	V	Y	TYPHIMURIUM
1941	2003	GA	MALE	25 - 49 YEARS	SA	Y	Y	V	Y	TYPHIMURIUM
1942	2003	GA	FEMALE	25 - 49 YEARS	SA	Y	Y	V	Y	TYPHIMURIUM
1943	2003	GA	MALE	U UNK	SA	Y	Y	V	Y	DUBLIN
1944	2003	GA	FEMALE	25 - 49 YEARS	SA	Y	Y	V	Y	ENTERITIDIS
1948	2003	GA	FEMALE	0 - 4 YEARS	SA	Y	Y	M	Y	ISANGI
1949	2003	GA	MALE	25 - 49 YEARS	SA	Y	Y	V	Y	TYPHIMURIUM
1950	2003	GA	FEMALE	25 - 49 YEARS	SA	Y	Y	V	Y	TYPHIMURIUM
1952	2003	GA	FEMALE	25 - 49 YEARS	SA	Y	Y	M	Y	UNK
1953	2003	GA	UNK	5 - 14 YEARS	SA	Y	Y	V	Y	TYPHIMURIUM
1954	2003	GA	MALE	0 - 4 YEARS	SA	Y	Y	V	Y	SCHWARZENGRUND
1955	2003	GA	FEMALE	25 - 49 YEARS	SA	Y	Y	V	Y	TYPHIMURIUM
1956	2003	GA	FEMALE	25 - 49 YEARS	SA	Y	Y	V	Y	TYPHIMURIUM
1957	2003	GA	MALE	U UNK	SA	Y	Y	V	Y	VIRCHOW
1958	2003	GA	FEMALE	>49 YEARS	SA	Y	Y	V	Y	TYPHIMURIUM
1961	2003	GA	FEMALE	25 - 49 YEARS	SA	Y	Y	V	Y	TYPHIMURIUM
1962	2003	GA	FEMALE	>49 YEARS	SA	Y	Y	V	Y	TYPHIMURIUM
1963	2003	GA	MALE	25 - 49 YEARS	SA	Y	Y	V	Y	TYPHIMURIUM
1966	2003	GA	UNK	25 - 49 YEARS	SA	Y	Y	V	Y	TYPHIMURIUM
1967	2003	GA	FEMALE	25 - 49 YEARS	SA	Y	Y	V	Y	TYPHIMURIUM
1968	2003	GA	MALE	5 - 14 YEARS	SA	Y	Y	V	Y	DUBLIN
1969	2003	GA	MALE	25 - 49 YEARS	SA	Y	Y	V	Y	TYPHIMURIUM
1974	2003	GA	MALE	>49 YEARS	SA	Y	Y	V	Y	TYPHIMURIUM
1975	2003	GA	FEMALE	25 - 49 YEARS	SA	Y	Y	V	Y	TYPHIMURIUM
1976	2003	GA	FEMALE	U UNK	SA	Y	Y	V	Y	TYPHIMURIUM
1980	2003	GA	MALE	0 - 4 YEARS	SA	Y	Y	V	Y	ENTERITIDIS
1981	2003	GA	FEMALE	25 - 49 YEARS	SA	Y	Y	V	Y	TYPHIMURIUM
1991	2003	GA	FEMALE	U UNK	SA	Y	Y	V	Y	DUBLIN
1992	2003	GA	FEMALE	0 - 4 YEARS	SA	Y	Y	V	Y	ISANGI
1993	2003	GA	FEMALE	15 - 24 YEARS	SA	Y	Y	V	Y	TYPHIMURIUM
2027	2003	GA	FEMALE	25 - 49 YEARS	SA	Y	Y	V	Y	NEWPORT
2251	2003	GA	MALE	0 - 4 YEARS	SA	Y	Y	V	Y	ISANGI
2254	2003	GA	UNK	U UNK	SA	Y	Y	V	Y	TYPHIMURIUM
2255	2003	GA	FEMALE	U UNK	SA	Y	Y	NS	Y	TYPHIMURIUM
2256	2003	GA	FEMALE	25 - 49 YEARS	SA	Y	Y	V	Y	ENTERITIDIS
2277	2003	GA	MALE	25 - 49 YEARS	SA	Y	Y	V	Y	TYPHIMURIUM
2288	2003	GA	FEMALE	0 - 4 YEARS	SA	Y	Y	M	Y	UNK
2373	2003	GA	MALE	25 - 49 YEARS	SA	Y	Y		Y	TYPHIMURIUM
2429	2004	GA	MALE	25 - 49 YEARS	SA	Y	Y	V	Y	TYPHIMURIUM
2430	2004	GA	MALE	25 - 49 YEARS	SA	Y	Y	V	Y	TYPHIMURIUM
2431	2004	GA	FEMALE	25 - 49 YEARS	SA	Y	Y	V	Y	DUBLIN
2432	2004	GA	FEMALE	25 - 49 YEARS	SA	Y	Y	V	Y	TYPHIMURIUM
2433	2004	GA	MALE	25 - 49 YEARS	SA	Y	Y	V	Y	TYPHIMURIUM
2434	2004	GA	FEMALE	0 - 4 YEARS	SA	Y	Y	V	Y	ENTERITIDIS
2436	2004	GA	MALE	25 - 49 YEARS	SA	Y	Y	V	Y	ENTERITIDIS
2438	2004	GA	FEMALE	>49 YEARS	SA	Y	Y	V	Y	BOVISMORBIFICANS
2448	2004	GA	MALE	25 - 49 YEARS	SA	Y	Y	V	Y	TYPHIMURIUM
2450	2004	GA	MALE	25 - 49 YEARS	SA	Y	Y	V	Y	ENTERITIDIS
2451	2004	GA	FEMALE	25 - 49 YEARS	SA	Y	Y	V	Y	4,5;NONMOTILE
2467	2004	GA	FEMALE	0 - 4 YEARS	SA	Y	Y	V	Y	ISANGI
2468	2004	GA	MALE	0 - 4 YEARS	SA	Y	Y	V	Y	ISANGI
2469	2004	GA	FEMALE	U UNK	SA	Y	Y	V	Y	ENTERITIDIS
2470	2004	GA	MALE	0 - 4 YEARS	SA	Y	Y	V	Y	ISANGI
2472	2004	GA	FEMALE	0 - 4 YEARS	SA	Y	Y	V	Y	ISANGI
2473	2004	GA	MALE	25 - 49 YEARS	SA	Y	Y	V	Y	TYPHIMURIUM
2474	2004	GA	MALE	U UNK	SA	Y	Y	V	Y	TYPHIMURIUM
2475	2004	GA	FEMALE	25 - 49 YEARS	SA	Y	Y	V	Y	TYPHIMURIUM
2476	2004	GA	MALE	>49 YEARS	SA	Y	Y	V	Y	TYPHIMURIUM
2485	2004	GA	MALE	>49 YEARS	SA	Y	Y	V	Y	TYPHIMURIUM
2488	2004	GA	FEMALE	25 - 49 YEARS	SA	Y	Y	V	Y	TYPHIMURIUM
2491	2004	GA	MALE	25 - 49 YEARS	SA	Y	Y	V	Y	TYPHIMURIUM
2492	2004	GA	FEMALE	25 - 49 YEARS	SA	Y	Y	V	Y	TYPHIMURIUM
2493	2004	GA	FEMALE	>49 YEARS	SA	Y	Y	V	Y	TYPHIMURIUM
2498	2004	GA	MALE	25 - 49 YEARS	SA	Y	Y	V	Y	TYPHIMURIUM
2499	2004	GA	MALE	25 - 49 YEARS	SA	Y	Y	V	Y	TYPHIMURIUM
2501	2004	GA	MALE	0 - 4 YEARS	SA	Y	Y	V	Y	ISANGI
2502	2004	GA	FEMALE	>49 YEARS	SA	Y	Y	V	Y	4,5;NONMOTILE
2503	2004	GA	MALE	25 - 49 YEARS	SA	Y	Y	V	Y	TYPHIMURIUM
2504	2004	GA	FEMALE	25 - 49 YEARS	SA	Y	Y	V	Y	TYPHIMURIUM
2509	2004	GA	FEMALE	25 - 49 YEARS	SA	Y	Y	V	Y	TYPHIMURIUM
2510	2004	GA	FEMALE	25 - 49 YEARS	SA	Y	Y	V	Y	TYPHIMURIUM
2512	2004	GA	FEMALE	25 - 49 YEARS	SA	Y	Y	V	Y	TYPHIMURIUM
2513	2004	GA	FEMALE	0 - 4 YEARS	SA	Y	Y	V	Y	ISANGI
2514	2004	GA	MALE	25 - 49 YEARS	SA	Y	Y	V	Y	TYPHIMURIUM
2515	2004	GA	FEMALE	25 - 49 YEARS	SA	Y	Y	V	Y	TYPHIMURIUM
2516	2004	GA	FEMALE	0 - 4 YEARS	SA	Y	Y	V	Y	TYPHIMURIUM
2521	2004	GA	UNK	0 - 4 YEARS	SA	Y	Y	V	Y	TYPHIMURIUM
2522	2004	GA	FEMALE	25 - 49 YEARS	SA	Y	Y	V	Y	TYPHIMURIUM
2523	2004	GA	MALE	25 - 49 YEARS	SA	Y	Y	V	Y	4,5;NONMOTILE
2524	2004	GA	FEMALE	25 - 49 YEARS	SA	Y	Y	V	Y	TYPHIMURIUM
2525	2004	GA	FEMALE	25 - 49 YEARS	SA	Y	Y	V	Y	TYPHIMURIUM
2526	2004	GA	MALE	>49 YEARS	SA	Y	Y	V	Y	TYPHIMURIUM
2536	2004	GA	MALE	25 - 49 YEARS	SA	Y	Y	V	Y	TYPHIMURIUM
2537	2004	GA	FEMALE	25 - 49 YEARS	SA	Y	Y	V	Y	DUBLIN
2539	2004	GA	FEMALE	0 - 4 YEARS	SA	Y	Y	V	Y	TYPHIMURIUM
2540	2004	GA	FEMALE	25 - 49 YEARS	SA	Y	Y	V	Y	TYPHIMURIUM
2545	2004	GA	FEMALE	0 - 4 YEARS	SA	Y	Y	V	Y	TYPHIMURIUM
2546	2004	GA	MALE	0 - 4 YEARS	SA	Y	Y	V	Y	TYPHIMURIUM
2547	2004	GA	MALE	25 - 49 YEARS	SA	Y	Y	V	Y	4,5;NONMOTILE
2548	2004	GA	MALE	0 - 4 YEARS	SA	Y	Y	V	Y	TYPHIMURIUM
2549	2004	GA	MALE	0 - 4 YEARS	SA	Y	Y	V	Y	TYPHIMURIUM
2550	2004	GA	FEMALE	25 - 49 YEARS	SA	Y	Y	V	Y	TYPHIMURIUM
2551	2004	GA	FEMALE	5 - 14 YEARS	SA	Y	Y	V	Y	4,5;NONMOTILE
2552	2004	GA	MALE	25 - 49 YEARS	SA	Y	Y	V	Y	TYPHIMURIUM
2564	2004	GA	MALE	0 - 4 YEARS	SA	Y	Y	V	Y	ISANGI
2565	2004	GA	FEMALE	U UNK	SA	Y	Y	V	Y	SCHWARZENGRUND
2566	2004	GA	MALE	0 - 4 YEARS	SA	Y	Y	V	Y	HEIDELBERG
2572	2004	GA	MALE	25 - 49 YEARS	SA	Y	Y	V	Y	TYPHIMURIUM
2574	2004	GA	MALE	25 - 49 YEARS	SA	Y	Y	V	Y	TYPHIMURIUM
2575	2004	GA	FEMALE	0 - 4 YEARS	SA	Y	Y	V	Y	ISANGI
2577	2004	GA	FEMALE	25 - 49 YEARS	SA	Y	Y	V	Y	ENTERITIDIS
2578	2004	GA	MALE	25 - 49 YEARS	SA	Y	Y	V	Y	TYPHIMURIUM
2579	2004	GA	FEMALE	25 - 49 YEARS	SA	Y	Y	V	Y	TYPHIMURIUM
2580	2004	GA	FEMALE	25 - 49 YEARS	SA	Y	Y	V	Y	TYPHIMURIUM
2581	2004	GA	MALE	25 - 49 YEARS	SA	Y	Y	V	Y	TYPHIMURIUM
2582	2004	GA	FEMALE	25 - 49 YEARS	SA	Y	Y	V	Y	4,5;NONMOTILE
2588	2004	GA	FEMALE	0 - 4 YEARS	SA	Y	Y	V	Y	TYPHIMURIUM
2589	2004	GA	FEMALE	0 - 4 YEARS	SA	Y	Y	V	Y	TYPHIMURIUM
2590	2004	GA	FEMALE	25 - 49 YEARS	SA	Y	Y	V	Y	TYPHIMURIUM
2591	2004	GA	FEMALE	25 - 49 YEARS	SA	Y	Y	V	Y	TYPHIMURIUM
2592	2004	GA	FEMALE	>49 YEARS	SA	Y	Y	V	Y	TYPHIMURIUM
2593	2004	GA	MALE	25 - 49 YEARS	SA	Y	Y	V	Y	TYPHIMURIUM
2594	2004	GA	MALE	25 - 49 YEARS	SA	Y	Y	V	Y	TYPHIMURIUM
2598	2004	GA	FEMALE	0 - 4 YEARS	SA	Y	Y	V	Y	TYPHIMURIUM
2601	2004	GA	FEMALE	25 - 49 YEARS	SA	Y	Y	V	Y	ENTERITIDIS
2602	2004	GA	MALE	25 - 49 YEARS	SA	Y	Y	V	Y	TYPHIMURIUM
2603	2004	GA	MALE	25 - 49 YEARS	SA	Y	Y	V	Y	TYPHIMURIUM
2604	2004	GA	FEMALE	15 - 24 YEARS	SA	Y	Y	V	Y	4,5;-;1,2
2605	2004	GA	MALE	25 - 49 YEARS	SA	Y	Y	V	Y	TYPHIMURIUM
2607	2004	GA	FEMALE	25 - 49 YEARS	SA	Y	Y	V	Y	TYPHIMURIUM
2613	2004	GA	UNK	0 - 4 YEARS	SA	Y	Y	V	Y	SCHWARZENGRUND
2614	2004	GA	MALE	25 - 49 YEARS	SA	Y	Y	V	Y	TYPHIMURIUM
2615	2004	GA	MALE	25 - 49 YEARS	SA	Y	Y	V	Y	TYPHIMURIUM
2628	2004	GA	FEMALE	25 - 49 YEARS	SA	Y	Y	V	Y	4,5;-;1,5
2629	2004	GA	MALE	25 - 49 YEARS	SA	Y	Y	V	Y	TYPHIMURIUM
2636	2004	GA	FEMALE	25 - 49 YEARS	SA	Y	Y	V	Y	TYPHIMURIUM
2637	2004	GA	FEMALE	15 - 24 YEARS	SA	Y	Y	V	Y	TYPHIMURIUM
2638	2004	GA	MALE	0 - 4 YEARS	SA	Y	Y	V	Y	TYPHIMURIUM
2639	2004	GA	FEMALE	25 - 49 YEARS	SA	Y	Y	V	Y	DUBLIN
2640	2004	GA	FEMALE	25 - 49 YEARS	SA	Y	Y	V	Y	TYPHIMURIUM
2641	2004	GA	MALE	>49 YEARS	SA	Y	Y	V	Y	DUBLIN
2643	2004	GA	MALE	0 - 4 YEARS	SA	Y	Y	V	Y	NEWPORT
2644	2004	GA	MALE	25 - 49 YEARS	SA	Y	Y	V	Y	TYPHIMURIUM
2645	2004	GA	MALE	25 - 49 YEARS	SA	Y	Y	V	Y	TYPHIMURIUM
2646	2004	GA	MALE	25 - 49 YEARS	SA	Y	Y	V	Y	TYPHIMURIUM
2647	2004	GA	MALE	25 - 49 YEARS	SA	Y	Y	V	Y	TYPHIMURIUM
2648	2004	GA	FEMALE	25 - 49 YEARS	SA	Y	Y	V	Y	TYPHIMURIUM
2656	2004	GA	MALE	0 - 4 YEARS	SA	Y	Y	V	Y	TYPHIMURIUM
2666	2004	GA	MALE	25 - 49 YEARS	SA	Y	Y	V	Y	TYPHIMURIUM
2668	2004	GA	FEMALE	15 - 24 YEARS	SA	Y	Y	V	Y	TYPHIMURIUM
2675	2004	GA	FEMALE	25 - 49 YEARS	SA	Y	Y	V	Y	TYPHIMURIUM
2676	2004	GA	MALE	>49 YEARS	SA	Y	Y	V	Y	TYPHIMURIUM
2680	2004	GA	MALE	>49 YEARS	SA	Y	Y	V	Y	TYPHIMURIUM
2682	2004	GA	MALE	25 - 49 YEARS	SA	Y	Y	V	Y	TYPHIMURIUM
2683	2004	GA	FEMALE	25 - 49 YEARS	SA	Y	Y	V	Y	TYPHIMURIUM
2684	2004	GA	MALE	25 - 49 YEARS	SA	Y	Y	V	Y	TYPHIMURIUM
2691	2004	GA	FEMALE	0 - 4 YEARS	SA	Y	Y	V	Y	ENTERITIDIS
2694	2004	GA	FEMALE	25 - 49 YEARS	SA	Y	Y	V	Y	TYPHIMURIUM
2695	2004	GA	MALE	15 - 24 YEARS	SA	Y	Y	V	Y	ISANGI
2696	2004	GA	MALE	25 - 49 YEARS	SA	Y	Y	V	Y	ENTERITIDIS
2697	2004	GA	MALE	25 - 49 YEARS	SA	Y	Y	V	Y	TYPHIMURIUM
2710	2004	GA	FEMALE	25 - 49 YEARS	SA	Y	Y	V	Y	TYPHIMURIUM
2711	2004	GA	FEMALE	0 - 4 YEARS	SA	Y	Y	V	Y	MUENCHEN
2719	2004	GA	FEMALE	15 - 24 YEARS	SA	Y	Y	V	Y	TYPHIMURIUM
2720	2004	GA	MALE	>49 YEARS	SA	Y	Y	V	Y	TYPHIMURIUM
2721	2004	GA	MALE	25 - 49 YEARS	SA	Y	Y	V	Y	TYPHIMURIUM
2722	2004	GA	MALE	25 - 49 YEARS	SA	Y	Y	V	Y	TYPHIMURIUM
2723	2004	GA	FEMALE	15 - 24 YEARS	SA	Y	Y	V	Y	TYPHIMURIUM
2725	2004	GA	MALE	>49 YEARS	SA	Y	Y	V	Y	4,5;d;-
2726	2004	GA	FEMALE	25 - 49 YEARS	SA	Y	Y	V	Y	TYPHIMURIUM
2727	2004	GA	FEMALE	25 - 49 YEARS	SA	Y	Y	V	Y	TYPHIMURIUM
2732	2004	GA	MALE	25 - 49 YEARS	SA	Y	Y	V	Y	ENTERITIDIS
2738	2004	GA	FEMALE	15 - 24 YEARS	SA	Y	Y	V	Y	ENTERITIDIS
2739	2004	GA	FEMALE	0 - 4 YEARS	SA	Y	Y	V	Y	TYPHIMURIUM
2740	2004	GA	FEMALE	25 - 49 YEARS	SA	Y	Y	V	Y	TYPHIMURIUM
2741	2004	GA	FEMALE	25 - 49 YEARS	SA	Y	Y	V	Y	ENTERITIDIS
2760	2004	GA	FEMALE	0 - 4 YEARS	SA	Y	Y	V	Y	TYPHIMURIUM
2761	2004	GA	FEMALE	25 - 49 YEARS	SA	Y	Y	V	Y	TYPHIMURIUM
2763	2004	GA	FEMALE	0 - 4 YEARS	SA	Y	Y	V	Y	ISANGI
2771	2004	GA	FEMALE	25 - 49 YEARS	SA	Y	Y	V	Y	TYPHIMURIUM
2772	2004	GA	FEMALE	0 - 4 YEARS	SA	Y	Y	V	Y	TYPHIMURIUM
2774	2004	GA	MALE	25 - 49 YEARS	SA	Y	Y	V	Y	TYPHIMURIUM
2776	2004	GA	FEMALE	0 - 4 YEARS	SA	Y	Y	V	Y	TYPHIMURIUM
2777	2004	GA	FEMALE	25 - 49 YEARS	SA	Y	Y	V	Y	-;b;1,5
2778	2004	GA	FEMALE	15 - 24 YEARS	SA	Y	Y	V	Y	ENTERITIDIS
2779	2004	GA	MALE	25 - 49 YEARS	SA	Y	Y	V	Y	TYPHIMURIUM
2781	2004	GA	MALE	25 - 49 YEARS	SA	Y	Y	V	Y	TYPHIMURIUM
2782	2004	GA	MALE	5 - 14 YEARS	SA	Y	Y	V	Y	TYPHIMURIUM
2783	2004	GA	MALE	25 - 49 YEARS	SA	Y	Y	V	Y	TYPHIMURIUM
2806	2004	GA	MALE	0 - 4 YEARS	SA	Y	Y	V	Y	TYPHIMURIUM
2814	2004	GA	MALE	25 - 49 YEARS	SA	Y	Y	V	Y	TYPHIMURIUM
2815	2004	GA	MALE	25 - 49 YEARS	SA	Y	Y	V	Y	ENTERITIDIS
2817	2004	GA	FEMALE	25 - 49 YEARS	SA	Y	Y	V	Y	ENTERITIDIS
2818	2004	GA	MALE	0 - 4 YEARS	SA	Y	Y	V	Y	6,7;-;-
2819	2004	GA	FEMALE	15 - 24 YEARS	SA	Y	Y	V	Y	6,7;-;1,5
2821	2004	GA	MALE	25 - 49 YEARS	SA	Y	Y	V	Y	TYPHIMURIUM
2824	2004	GA	MALE	25 - 49 YEARS	SA	Y	Y	V	Y	TYPHIMURIUM
2825	2004	GA	MALE	0 - 4 YEARS	SA	Y	Y	V	Y	ISANGI
2826	2004	GA	MALE	25 - 49 YEARS	SA	Y	Y	V	Y	TYPHIMURIUM
2827	2004	GA	FEMALE	25 - 49 YEARS	SA	Y	Y	V	Y	TYPHIMURIUM
2829	2004	GA	FEMALE	U UNK	SA	Y	Y	V	Y	TYPHIMURIUM
2831	2004	GA	MALE	25 - 49 YEARS	SA	Y	Y	V	Y	TYPHIMURIUM
2842	2004	GA	MALE	0 - 4 YEARS	SA	Y	Y	V	Y	NON-TYPEABLE
2857	2004	GA	FEMALE	>49 YEARS	SA	Y	Y	V	Y	TYPHIMURIUM
2866	2004	GA	MALE	25 - 49 YEARS	SA	Y	Y	V	Y	TYPHIMURIUM
2868	2004	GA	FEMALE	25 - 49 YEARS	SA	Y	Y	V	Y	TYPHIMURIUM
2869	2004	GA	FEMALE	25 - 49 YEARS	SA	Y	Y	V	Y	TYPHIMURIUM
2870	2004	GA	MALE	25 - 49 YEARS	SA	Y	Y	V	Y	TYPHIMURIUM
2871	2004	GA	FEMALE	25 - 49 YEARS	SA	Y	Y	V	Y	TYPHIMURIUM
2872	2004	GA	FEMALE	25 - 49 YEARS	SA	Y	Y	V	Y	TYPHIMURIUM
2873	2004	GA	FEMALE	0 - 4 YEARS	SA	Y	Y	V	Y	TYPHIMURIUM
2874	2004	GA	FEMALE	5 - 14 YEARS	SA	Y	Y	V	Y	ENTERITIDIS
2875	2004	GA	FEMALE	0 - 4 YEARS	SA	Y	Y	V	Y	TYPHIMURIUM
2876	2004	GA	MALE	5 - 14 YEARS	SA	Y	Y	V	Y	DUBLIN
2877	2004	GA	MALE	0 - 4 YEARS	SA	Y	Y	V	Y	TYPHIMURIUM
2878	2004	GA	FEMALE	>49 YEARS	SA	Y	Y	V	Y	TYPHIMURIUM
2879	2004	GA	FEMALE	15 - 24 YEARS	SA	Y	Y	V	Y	4,5;NONMOTILE
2880	2004	GA	MALE	25 - 49 YEARS	SA	Y	Y	V	Y	HADAR
2881	2004	GA	FEMALE	25 - 49 YEARS	SA	Y	Y	V	Y	TYPHIMURIUM
2882	2004	GA	FEMALE	25 - 49 YEARS	SA	Y	Y	V	Y	ENTERITIDIS
2883	2004	GA	MALE	0 - 4 YEARS	SA	Y	Y	V	Y	TYPHIMURIUM
2885	2004	GA	MALE	>49 YEARS	SA	Y	Y	V	Y	TYPHIMURIUM
2886	2004	GA	MALE	25 - 49 YEARS	SA	Y	Y	V	Y	TYPHIMURIUM
2889	2004	GA	UNK	U UNK	SA	Y	Y	V	Y	TYPHIMURIUM
2890	2004	GA	MALE	0 - 4 YEARS	SA	Y	Y	V	Y	ISANGI
2891	2004	GA	FEMALE	25 - 49 YEARS	SA	Y	Y	V	Y	TYPHIMURIUM
2892	2004	GA	FEMALE	25 - 49 YEARS	SA	Y	Y	V	Y	TYPHIMURIUM
2894	2004	GA	FEMALE	25 - 49 YEARS	SA	Y	Y	V	Y	TYPHIMURIUM
2900	2004	GA	FEMALE	15 - 24 YEARS	SA	Y	Y	V	Y	TYPHIMURIUM
2927	2004	GA	MALE	0 - 4 YEARS	SA	Y	Y	V	Y	TYPHIMURIUM
3010	2004	GA	FEMALE	0 - 4 YEARS	SA	Y	Y	V	Y	TYPHIMURIUM
3038	2004	GA	MALE	0 - 4 YEARS	SA	Y	Y	V	Y	4,5;-;1,7
3039	2004	GA	FEMALE	25 - 49 YEARS	SA	Y	Y	V	Y	TYPHIMURIUM
3040	2004	GA	MALE	0 - 4 YEARS	SA	Y	Y	V	Y	TYPHIMURIUM
3041	2004	GA	FEMALE	0 - 4 YEARS	SA	Y	Y	V	Y	ISANGI
3056	2004	GA	MALE	25 - 49 YEARS	SA	Y	Y	V	Y	TYPHIMURIUM
3057	2004	GA	FEMALE	25 - 49 YEARS	SA	Y	Y	V	Y	TYPHIMURIUM
3058	2004	GA	FEMALE	>49 YEARS	SA	Y	Y	V	Y	TYPHIMURIUM
3059	2004	GA	MALE	25 - 49 YEARS	SA	Y	Y	V	Y	TYPHIMURIUM
3060	2004	GA	FEMALE	25 - 49 YEARS	SA	Y	Y	V	Y	TYPHIMURIUM
3063	2004	GA	FEMALE	25 - 49 YEARS	SA	Y	Y	V	Y	TYPHIMURIUM
3064	2004	GA	MALE	25 - 49 YEARS	SA	Y	Y	V	Y	TYPHIMURIUM
3065	2004	GA	FEMALE	0 - 4 YEARS	SA	Y	Y	V	Y	AGONA
3066	2004	GA	FEMALE	>49 YEARS	SA	Y	Y	V	Y	TYPHIMURIUM
3067	2004	GA	FEMALE	U UNK	SA	Y	Y	V	Y	TYPHIMURIUM
3071	2004	GA	FEMALE	0 - 4 YEARS	SA	Y	Y	V	Y	TYPHIMURIUM
3072	2004	GA	FEMALE	0 - 4 YEARS	SA	Y	Y	V	Y	TYPHIMURIUM
3073	2004	GA	MALE	25 - 49 YEARS	SA	Y	Y	V	Y	4,5;NONMOTILE
3074	2004	GA	MALE	>49 YEARS	SA	Y	Y	V	Y	TYPHIMURIUM
3075	2004	GA	MALE	0 - 4 YEARS	SA	Y	Y	V	Y	TYPHIMURIUM
3080	2004	GA	MALE	25 - 49 YEARS	SA	Y	Y	V	Y	ENTERITIDIS
3081	2004	GA	MALE	0 - 4 YEARS	SA	Y	Y	V	Y	ISANGI
3083	2004	GA	MALE	5 - 14 YEARS	SA	Y	Y	V	Y	TYPHIMURIUM
3084	2004	GA	MALE	25 - 49 YEARS	SA	Y	Y	V	Y	TYPHIMURIUM
3091	2004	GA	MALE	25 - 49 YEARS	SA	Y	Y	V	Y	TYPHIMURIUM
3092	2004	GA	MALE	5 - 14 YEARS	SA	Y	Y	V	Y	TYPHIMURIUM
3098	2004	GA	FEMALE	U UNK	SA	Y	Y	V	Y	TYPHIMURIUM
3099	2004	GA	MALE	25 - 49 YEARS	SA	Y	Y	V	Y	TYPHIMURIUM
3100	2004	GA	FEMALE	25 - 49 YEARS	SA	Y	Y	V	Y	4,5;NONMOTILE
3101	2004	GA	FEMALE	U UNK	SA	Y	Y	V	Y	TYPHIMURIUM
3105	2004	GA	FEMALE	25 - 49 YEARS	SA	Y	Y	V	Y	TYPHIMURIUM
3106	2004	GA	FEMALE	0 - 4 YEARS	SA	Y	Y	V	Y	TYPHIMURIUM
3107	2004	GA	MALE	25 - 49 YEARS	SA	Y	Y	V	Y	TYPHIMURIUM
3113	2004	GA	MALE	25 - 49 YEARS	SA	Y	Y	V	Y	TYPHIMURIUM
3120	2004	GA	MALE	25 - 49 YEARS	SA	Y	Y	V	Y	TYPHIMURIUM
3121	2004	GA	MALE	0 - 4 YEARS	SA	Y	Y	V	Y	TYPHIMURIUM
3122	2004	GA	FEMALE	25 - 49 YEARS	SA	Y	Y	V	Y	TYPHIMURIUM
3150	2004	GA	FEMALE	0 - 4 YEARS	SA	Y	Y	V	Y	TYPHIMURIUM
3151	2004	GA	FEMALE	0 - 4 YEARS	SA	Y	Y	V	Y	TYPHIMURIUM
3153	2004	GA	FEMALE	>49 YEARS	SA	Y	Y	V	Y	TYPHIMURIUM
3154	2004	GA	FEMALE	25 - 49 YEARS	SA	Y	Y	V	Y	TYPHIMURIUM
3155	2004	GA	FEMALE	15 - 24 YEARS	SA	Y	Y	V	Y	HVITTINGFOSS
3156	2004	GA	MALE	25 - 49 YEARS	SA	Y	Y	V	Y	ENTERITIDIS
3157	2004	GA	FEMALE	25 - 49 YEARS	SA	Y	Y	V	Y	TYPHIMURIUM
3160	2004	GA	MALE	5 - 14 YEARS	SA	Y	Y	V	Y	TYPHIMURIUM
3161	2004	GA	MALE	U UNK	SA	Y	Y	V	Y	TYPHIMURIUM
3162	2004	GA	FEMALE	25 - 49 YEARS	SA	Y	Y	V	Y	TYPHIMURIUM
3165	2004	GA	UNK	U UNK	SA	Y	Y	V	Y	TYPHIMURIUM
3167	2004	GA	MALE	25 - 49 YEARS	SA	Y	Y	V	Y	TYPHIMURIUM
3168	2004	GA	MALE	25 - 49 YEARS	SA	Y	Y	V	Y	TYPHIMURIUM
3169	2004	GA	MALE	0 - 4 YEARS	SA	Y	Y	V	Y	TYPHIMURIUM
3170	2004	GA	FEMALE	25 - 49 YEARS	SA	Y	Y	V	Y	TYPHIMURIUM
3171	2004	GA	UNK	U UNK	SA	Y	Y	V	Y	TYPHIMURIUM
3172	2004	GA	FEMALE	U UNK	SA	Y	Y	V	Y	TYPHIMURIUM
3173	2004	GA	FEMALE	0 - 4 YEARS	SA	Y	Y	V	Y	TYPHIMURIUM
3326	2004	GA	MALE	5 - 14 YEARS	SA	Y	Y	V	Y	NON-TYPEABLE
3346	2004	GA	MALE	0 - 4 YEARS	SA	Y	Y	V	Y	TYPHIMURIUM
3348	2004	GA	MALE	25 - 49 YEARS	SA	Y	Y	V	Y	DUBLIN
3351	2004	GA	FEMALE	0 - 4 YEARS	SA	Y	Y	V	Y	DUBLIN
3352	2004	GA	MALE	>49 YEARS	SA	Y	Y	V	Y	TYPHIMURIUM
3353	2004	GA	MALE	25 - 49 YEARS	SA	Y	Y	V	Y	DUBLIN
3354	2004	GA	MALE	0 - 4 YEARS	SA	Y	Y	V	Y	TYPHIMURIUM
3355	2004	GA	UNK	5 - 14 YEARS	SA	Y	Y	V	Y	TYPHIMURIUM
3358	2004	GA	MALE	U UNK	SA	Y	Y	V	Y	DUBLIN
3359	2004	GA	UNK	25 - 49 YEARS	SA	Y	Y	V	Y	TYPHIMURIUM
3360	2004	GA	FEMALE	0 - 4 YEARS	SA	Y	Y	V	Y	ISANGI
3361	2004	GA	UNK	U UNK	SA	Y	Y	V	Y	TYPHIMURIUM
3363	2004	GA	FEMALE	25 - 49 YEARS	SA	Y	Y	V	Y	TYPHIMURIUM
3364	2004	GA	FEMALE	25 - 49 YEARS	SA	Y	Y	V	Y	DUBLIN
3365	2004	GA	FEMALE	25 - 49 YEARS	SA	Y	Y	V	Y	ENTERITIDIS
3366	2004	GA	FEMALE	0 - 4 YEARS	SA	Y	Y	V	Y	TYPHIMURIUM
3367	2004	GA	MALE	5 - 14 YEARS	SA	Y	Y	V	Y	TYPHIMURIUM
3369	2004	GA	FEMALE	0 - 4 YEARS	SA	Y	Y	V	Y	TYPHIMURIUM
3372	2004	GA	FEMALE	25 - 49 YEARS	SA	Y	Y	V	Y	TYPHIMURIUM
3373	2004	GA	MALE	15 - 24 YEARS	SA	Y	Y	V	Y	TYPHIMURIUM
3374	2004	GA	FEMALE	25 - 49 YEARS	SA	Y	Y	V	Y	DUBLIN
3377	2004	GA	FEMALE	>49 YEARS	SA	Y	Y	V	Y	TYPHIMURIUM
3379	2004	GA	FEMALE	0 - 4 YEARS	SA	Y	Y	V	Y	TYPHIMURIUM
3387	2004	GA	FEMALE	15 - 24 YEARS	SA	Y	Y	V	Y	ISANGI
3388	2004	GA	FEMALE	25 - 49 YEARS	SA	Y	Y	V	Y	4,5;NONMOTILE
3389	2004	GA	FEMALE	0 - 4 YEARS	SA	Y	Y	V	Y	TYPHIMURIUM
3390	2004	GA	MALE	25 - 49 YEARS	SA	Y	Y	V	Y	TYPHIMURIUM
3391	2004	GA	MALE	25 - 49 YEARS	SA	Y	Y	V	Y	TYPHIMURIUM
3392	2004	GA	UNK	25 - 49 YEARS	SA	Y	Y	V	Y	TYPHIMURIUM
3393	2004	GA	MALE	25 - 49 YEARS	SA	Y	Y	V	Y	TYPHIMURIUM
3394	2004	GA	FEMALE	25 - 49 YEARS	SA	Y	Y	V	Y	TYPHIMURIUM
3395	2004	GA	FEMALE	25 - 49 YEARS	SA	Y	Y	V	Y	TYPHIMURIUM
3397	2004	GA	FEMALE	25 - 49 YEARS	SA	Y	Y	V	Y	TYPHIMURIUM
3398	2004	GA	FEMALE	25 - 49 YEARS	SA	Y	Y	V	Y	4,5;NONMOTILE
3400	2004	GA	MALE	25 - 49 YEARS	SA	Y	Y	V	Y	DUBLIN
3405	2004	GA	MALE	0 - 4 YEARS	SA	Y	Y	V	Y	SCHWARZENGRUND
3406	2004	GA	MALE	0 - 4 YEARS	SA	Y	Y	V	Y	TYPHIMURIUM
3407	2004	GA	FEMALE	25 - 49 YEARS	SA	Y	Y	V	Y	TYPHIMURIUM
3408	2004	GA	FEMALE	25 - 49 YEARS	SA	Y	Y	V	Y	ENTERITIDIS
3409	2004	GA	FEMALE	25 - 49 YEARS	SA	Y	Y	V	Y	TYPHIMURIUM
3410	2004	GA	MALE	0 - 4 YEARS	SA	Y	Y	V	Y	TYPHIMURIUM
3411	2004	GA	FEMALE	25 - 49 YEARS	SA	Y	Y	V	Y	TYPHIMURIUM
3412	2004	GA	MALE	25 - 49 YEARS	SA	Y	Y	V	Y	TYPHIMURIUM
3413	2004	GA	FEMALE	0 - 4 YEARS	SA	Y	Y	V	Y	ISANGI
3414	2004	GA	MALE	0 - 4 YEARS	SA	Y	Y	V	Y	MUENCHEN
3415	2004	GA	FEMALE	15 - 24 YEARS	SA	Y	Y	V	Y	TYPHIMURIUM
3416	2004	GA	MALE	0 - 4 YEARS	SA	Y	Y	V	Y	TYPHIMURIUM
3422	2004	GA	FEMALE	25 - 49 YEARS	SA	Y	Y	V	Y	TYPHIMURIUM
3423	2004	GA	FEMALE	25 - 49 YEARS	SA	Y	Y	V	Y	TYPHIMURIUM
3424	2004	GA	FEMALE	0 - 4 YEARS	SA	Y	Y	V	Y	TYPHIMURIUM
3425	2004	GA	MALE	25 - 49 YEARS	SA	Y	Y	V	Y	TYPHIMURIUM
3441	2004	GA	MALE	25 - 49 YEARS	SA	Y	Y	V	Y	TYPHIMURIUM
3446	2004	GA	FEMALE	25 - 49 YEARS	SA	Y	Y	V	Y	TYPHIMURIUM
3447	2004	GA	FEMALE	15 - 24 YEARS	SA	Y	Y	V	Y	TYPHIMURIUM
3448	2004	GA	FEMALE	25 - 49 YEARS	SA	Y	Y	V	Y	TYPHIMURIUM
3453	2004	GA	FEMALE	25 - 49 YEARS	SA	Y	Y	V	Y	TYPHIMURIUM
3454	2004	GA	MALE	25 - 49 YEARS	SA	Y	Y	V	Y	TYPHIMURIUM
3455	2004	GA	FEMALE	>49 YEARS	SA	Y	Y	V	Y	TYPHIMURIUM
3456	2004	GA	FEMALE	25 - 49 YEARS	SA	Y	Y	V	Y	TYPHIMURIUM
3457	2004	GA	FEMALE	25 - 49 YEARS	SA	Y	Y	V	Y	DUBLIN
3458	2004	GA	MALE	25 - 49 YEARS	SA	Y	Y	V	Y	TYPHIMURIUM
3460	2004	GA	FEMALE	15 - 24 YEARS	SA	Y	Y	V	Y	TYPHIMURIUM
3461	2004	GA	FEMALE	>49 YEARS	SA	Y	Y	V	Y	TYPHIMURIUM
3473	2004	GA	FEMALE	5 - 14 YEARS	SA	Y	Y	V	Y	TYPHIMURIUM
3474	2004	GA	MALE	25 - 49 YEARS	SA	Y	Y	V	Y	TYPHIMURIUM
3476	2004	GA	FEMALE	25 - 49 YEARS	SA	Y	Y	V	Y	TYPHIMURIUM
3480	2004	GA	MALE	U UNK	SA	Y	Y	V	Y	DUBLIN
3481	2004	GA	MALE	25 - 49 YEARS	SA	Y	Y	M	Y	UNK
3489	2004	GA	MALE	>49 YEARS	SA	Y	Y	V	Y	ENTERITIDIS
3519	2004	GA	MALE	0 - 4 YEARS	SA	Y	Y	V	Y	TYPHIMURIUM
3520	2004	GA	MALE	0 - 4 YEARS	SA	Y	Y	V	Y	TYPHIMURIUM
3521	2004	GA	MALE	0 - 4 YEARS	SA	Y	Y	V	Y	TYPHIMURIUM
3522	2004	GA	UNK	U UNK	SA	Y	Y	V	Y	HADAR
3523	2004	GA	UNK	U UNK	SA	Y	Y	V	Y	TYPHIMURIUM
3524	2004	GA	MALE	0 - 4 YEARS	SA	Y	Y	V	Y	NON-TYPEABLE
3525	2004	GA	FEMALE	>49 YEARS	SA	Y	Y	V	Y	TYPHIMURIUM
3526	2004	GA	MALE	25 - 49 YEARS	SA	Y	Y	V	Y	4,5;NONMOTILE
3527	2004	GA	MALE	25 - 49 YEARS	SA	Y	Y	V	Y	TYPHIMURIUM
3528	2004	GA	FEMALE	U UNK	SA	Y	Y	V	Y	ENTERITIDIS
3529	2004	GA	FEMALE	25 - 49 YEARS	SA	Y	Y	V	Y	ENTERITIDIS
3530	2004	GA	MALE	0 - 4 YEARS	SA	Y	Y	V	Y	ISANGI
3532	2004	GA	UNK	U UNK	SA	Y	Y	V	Y	TYPHIMURIUM
3533	2004	GA	UNK	U UNK	SA	Y	Y	V	Y	TYPHIMURIUM
3534	2004	GA	FEMALE	25 - 49 YEARS	SA	Y	Y	V	Y	TYPHIMURIUM
3536	2004	GA	MALE	15 - 24 YEARS	SA	Y	Y	V	Y	ENTERITIDIS
3537	2004	GA	FEMALE	25 - 49 YEARS	SA	Y	Y	V	Y	TYPHIMURIUM
3545	2004	GA	MALE	25 - 49 YEARS	SA	Y	Y	V	Y	TYPHIMURIUM
3555	2004	GA	MALE	U UNK	SA	Y	Y	V	Y	4,5;-;1,2
3556	2004	GA	MALE	25 - 49 YEARS	SA	Y	Y	V	Y	TYPHIMURIUM
3559	2004	GA	FEMALE	25 - 49 YEARS	SA	Y	Y	V	Y	TYPHIMURIUM
3561	2004	GA	UNK	U UNK	SA	Y	Y	V	Y	TYPHIMURIUM
3562	2004	GA	MALE	25 - 49 YEARS	SA	Y	Y	V	Y	ENTERITIDIS
3563	2004	GA	UNK	U UNK	SA	Y	Y	V	Y	TYPHIMURIUM
3577	2004	GA	FEMALE	25 - 49 YEARS	SA	Y	Y	V	Y	TYPHIMURIUM
3578	2004	GA	FEMALE	15 - 24 YEARS	SA	Y	Y	V	Y	TYPHIMURIUM
3579	2004	GA	MALE	0 - 4 YEARS	SA	Y	Y	V	Y	ENTERITIDIS
3595	2004	GA	MALE	25 - 49 YEARS	SA	Y	Y	V	Y	TYPHIMURIUM
3597	2004	GA	FEMALE	25 - 49 YEARS	SA	Y	Y	V	Y	TYPHIMURIUM
3598	2004	GA	MALE	5 - 14 YEARS	SA	Y	Y	V	Y	TYPHIMURIUM
3599	2004	GA	MALE	25 - 49 YEARS	SA	Y	Y	V	Y	ENTERITIDIS
3601	2004	GA	FEMALE	25 - 49 YEARS	SA	Y	Y	V	Y	TYPHIMURIUM
3650	2004	GA	FEMALE	15 - 24 YEARS	SA	Y	Y	V	Y	4,5;NONMOTILE
3651	2004	GA	UNK	U UNK	SA	Y	Y	V	Y	TYPHIMURIUM
3653	2004	GA	FEMALE	>49 YEARS	SA	Y	Y	V	Y	TYPHIMURIUM
3655	2004	GA	MALE	25 - 49 YEARS	SA	Y	Y	V	Y	ENTERITIDIS
3667	2004	GA	MALE	>49 YEARS	SA	Y	Y	V	Y	TYPHIMURIUM
3668	2004	GA	MALE	5 - 14 YEARS	SA	Y	Y	V	Y	ENTERITIDIS
3671	2004	GA	FEMALE	25 - 49 YEARS	SA	Y	Y	V	Y	TYPHIMURIUM
3673	2004	GA	MALE	25 - 49 YEARS	SA	Y	Y	V	Y	TYPHIMURIUM
3680	2004	GA	MALE	0 - 4 YEARS	SA	Y	Y	V	Y	TYPHIMURIUM
3681	2004	GA	FEMALE	25 - 49 YEARS	SA	Y	Y	V	Y	TYPHIMURIUM
3682	2004	GA	FEMALE	25 - 49 YEARS	SA	Y	Y	V	Y	TYPHIMURIUM
3683	2004	GA	FEMALE	0 - 4 YEARS	SA	Y	Y	V	Y	ISANGI
3684	2004	GA	FEMALE	25 - 49 YEARS	SA	Y	Y	V	Y	ENTERITIDIS
3685	2004	GA	FEMALE	25 - 49 YEARS	SA	Y	Y	V	Y	TYPHIMURIUM
3687	2004	GA	MALE	25 - 49 YEARS	SA	Y	Y	V	Y	ENTERITIDIS
3688	2004	GA	FEMALE	25 - 49 YEARS	SA	Y	Y	V	Y	4,5;NONMOTILE
3689	2004	GA	MALE	25 - 49 YEARS	SA	Y	Y	V	Y	TYPHIMURIUM
3691	2004	GA	FEMALE	25 - 49 YEARS	SA	Y	Y	V	Y	4,5;NONMOTILE
3692	2004	GA	FEMALE	25 - 49 YEARS	SA	Y	Y	V	Y	TYPHIMURIUM
3693	2004	GA	FEMALE	25 - 49 YEARS	SA	Y	Y	V	Y	TYPHIMURIUM
3694	2004	GA	MALE	25 - 49 YEARS	SA	Y	Y	V	Y	TYPHIMURIUM
3699	2004	GA	MALE	25 - 49 YEARS	SA	Y	Y	V	Y	ENTERITIDIS
3701	2004	GA	MALE	0 - 4 YEARS	SA	Y	Y	V	Y	BOVISMORBIFICANS
3702	2004	GA	MALE	0 - 4 YEARS	SA	Y	Y	V	Y	TYPHIMURIUM
3704	2004	GA	FEMALE	0 - 4 YEARS	SA	Y	Y	V	Y	TYPHIMURIUM
3706	2004	GA	FEMALE	25 - 49 YEARS	SA	Y	Y	V	Y	TYPHIMURIUM
3707	2004	GA	MALE	0 - 4 YEARS	SA	Y	Y	V	Y	SCHWARZENGRUND
3708	2004	GA	FEMALE	U UNK	SA	Y	Y	V	Y	ENTERITIDIS
3710	2004	GA	FEMALE	25 - 49 YEARS	SA	Y	Y	V	Y	TYPHIMURIUM
3711	2004	GA	MALE	15 - 24 YEARS	SA	Y	Y	V	Y	TYPHIMURIUM
3736	2004	GA	FEMALE	25 - 49 YEARS	SA	Y	Y	V	Y	TYPHIMURIUM
3737	2004	GA	FEMALE	25 - 49 YEARS	SA	Y	Y	V	Y	ENTERITIDIS
3738	2004	GA	MALE	0 - 4 YEARS	SA	Y	Y	V	Y	TYPHIMURIUM
3750	2004	GA	FEMALE	25 - 49 YEARS	SA	Y	Y	V	Y	TYPHIMURIUM
3751	2004	GA	FEMALE	25 - 49 YEARS	SA	Y	Y	V	Y	TYPHIMURIUM
3753	2004	GA	MALE	25 - 49 YEARS	SA	Y	Y	V	Y	TYPHIMURIUM
3754	2004	GA	FEMALE	5 - 14 YEARS	SA	Y	Y	V	Y	TYPHIMURIUM
3755	2004	GA	MALE	0 - 4 YEARS	SA	Y	Y	V	Y	TYPHIMURIUM
3756	2004	GA	MALE	U UNK	SA	Y	Y	V	Y	TYPHIMURIUM
3761	2004	GA	MALE	0 - 4 YEARS	SA	Y	Y	V	Y	TYPHIMURIUM
3762	2004	GA	MALE	>49 YEARS	SA	Y	Y	V	Y	ENTERITIDIS
3763	2004	GA	MALE	25 - 49 YEARS	SA	Y	Y	V	Y	ENTERITIDIS
3764	2004	GA	MALE	25 - 49 YEARS	SA	Y	Y	V	Y	ENTERITIDIS
3765	2004	GA	FEMALE	25 - 49 YEARS	SA	Y	Y	V	Y	4,5;NONMOTILE
3770	2004	GA	MALE	0 - 4 YEARS	SA	Y	Y	V	Y	4,5;-;1,2
3771	2004	GA	MALE	0 - 4 YEARS	SA	Y	Y	V	Y	TYPHIMURIUM
3773	2004	GA	FEMALE	25 - 49 YEARS	SA	Y	Y	V	Y	TYPHIMURIUM
3777	2004	GA	FEMALE	15 - 24 YEARS	SA	Y	Y	V	Y	TYPHIMURIUM
3778	2004	GA	MALE	0 - 4 YEARS	SA	Y	Y	V	Y	TYPHIMURIUM
3781	2004	GA	FEMALE	25 - 49 YEARS	SA	Y	Y	V	Y	VIRCHOW
3782	2004	GA	FEMALE	15 - 24 YEARS	SA	Y	Y	V	Y	4,5;NONMOTILE
3919	2004	GA	FEMALE	25 - 49 YEARS	SA	Y	Y	V	Y	TYPHIMURIUM
3922	2004	GA	MALE	0 - 4 YEARS	SA	Y	Y	V	Y	TYPHIMURIUM
3923	2004	GA	FEMALE	25 - 49 YEARS	SA	Y	Y	V	Y	TYPHIMURIUM
3929	2004	GA	MALE	25 - 49 YEARS	SA	Y	Y	V	Y	TYPHIMURIUM
3930	2004	GA	MALE	25 - 49 YEARS	SA	Y	Y	V	Y	TYPHIMURIUM
3931	2004	GA	FEMALE	25 - 49 YEARS	SA	Y	Y	V	Y	TYPHIMURIUM
3934	2004	GA	FEMALE	>49 YEARS	SA	Y	Y	V	Y	ENTERITIDIS
3935	2004	GA	FEMALE	25 - 49 YEARS	SA	Y	Y	V	Y	TYPHIMURIUM
3936	2004	GA	FEMALE	0 - 4 YEARS	SA	Y	Y	V	Y	TYPHIMURIUM
3937	2004	GA	MALE	25 - 49 YEARS	SA	Y	Y	V	Y	TYPHIMURIUM
3941	2004	GA	MALE	25 - 49 YEARS	SA	Y	Y	V	Y	TYPHIMURIUM
3942	2004	GA	FEMALE	15 - 24 YEARS	SA	Y	Y	V	Y	TYPHIMURIUM
3943	2004	GA	MALE	25 - 49 YEARS	SA	Y	Y	V	Y	DUBLIN
3945	2004	GA	FEMALE	0 - 4 YEARS	SA	Y	Y	V	Y	ISANGI
3946	2004	GA	MALE	25 - 49 YEARS	SA	Y	Y	V	Y	TYPHIMURIUM
4001	2004	GA	FEMALE	25 - 49 YEARS	SA	Y	Y	V	Y	TYPHIMURIUM
4002	2004	GA	FEMALE	15 - 24 YEARS	SA	Y	Y	V	Y	TYPHIMURIUM
4003	2004	GA	MALE	>49 YEARS	SA	Y	Y	V	Y	TYPHIMURIUM
4005	2004	GA	MALE	25 - 49 YEARS	SA	Y	Y	V	Y	TYPHIMURIUM
4010	2004	GA	FEMALE	25 - 49 YEARS	SA	Y	Y	V	Y	TYPHIMURIUM
4018	2004	GA	FEMALE	25 - 49 YEARS	SA	Y	Y	V	Y	TYPHIMURIUM
4019	2004	GA	MALE	25 - 49 YEARS	SA	Y	Y	V	Y	TYPHIMURIUM
4020	2004	GA	MALE	25 - 49 YEARS	SA	Y	Y	V	Y	TYPHIMURIUM
4022	2004	GA	MALE	25 - 49 YEARS	SA	Y	Y	V	Y	TYPHIMURIUM
4023	2004	GA	FEMALE	0 - 4 YEARS	SA	Y	Y	V	Y	ISANGI
4024	2004	GA	FEMALE	0 - 4 YEARS	SA	Y	Y	V	Y	TYPHIMURIUM
4025	2004	GA	MALE	25 - 49 YEARS	SA	Y	Y	V	Y	DUBLIN
4031	2004	GA	MALE	U UNK	SA	Y	Y	V	Y	ENTERITIDIS
4070	2004	GA	FEMALE	0 - 4 YEARS	SA	Y	Y	V	Y	TYPHIMURIUM
4074	2004	GA	FEMALE	0 - 4 YEARS	SA	Y	Y	V	Y	ISANGI
4084	2004	GA	FEMALE	0 - 4 YEARS	SA	Y	Y	V	Y	TYPHIMURIUM
4097	2004	GA	FEMALE	25 - 49 YEARS	SA	Y	Y	V	Y	TYPHIMURIUM
4098	2004	GA	UNK	U UNK	SA	Y	Y	V	Y	TYPHIMURIUM
4101	2004	GA	MALE	>49 YEARS	SA	Y	Y	V	Y	DUBLIN
4103	2004	GA	FEMALE	0 - 4 YEARS	SA	Y	Y	V	Y	ISANGI
4105	2004	GA	MALE	>49 YEARS	SA	Y	Y	V	Y	DUBLIN
4106	2004	GA	MALE	25 - 49 YEARS	SA	Y	Y	V	Y	4,5;NONMOTILE
4117	2004	GA	UNK	U UNK	SA	Y	Y	V	Y	TYPHIMURIUM
4118	2004	GA	MALE	15 - 24 YEARS	SA	Y	Y	V	Y	TYPHIMURIUM
4120	2004	GA	MALE	0 - 4 YEARS	SA	Y	Y	V	Y	TYPHIMURIUM
4121	2004	GA	FEMALE	U UNK	SA	Y	Y	V	Y	ISANGI
4122	2004	GA	FEMALE	25 - 49 YEARS	SA	Y	Y	V	Y	4,5;NONMOTILE
4137	2004	GA	FEMALE	0 - 4 YEARS	SA	Y	Y	V	Y	DUBLIN
4138	2004	GA	MALE	0 - 4 YEARS	SA	Y	Y	V	Y	TYPHIMURIUM
4144	2004	GA	FEMALE	15 - 24 YEARS	SA	Y	Y	V	Y	TYPHIMURIUM
4146	2004	GA	FEMALE	25 - 49 YEARS	SA	Y	Y	V	Y	ENTERITIDIS
4148	2004	GA	FEMALE	>49 YEARS	SA	Y	Y	V	Y	TYPHIMURIUM
4150	2004	GA	MALE	25 - 49 YEARS	SA	Y	Y	V	Y	TYPHIMURIUM
4151	2004	GA	FEMALE	>49 YEARS	SA	Y	Y	V	Y	TYPHIMURIUM
4152	2004	GA	MALE	>49 YEARS	SA	Y	Y	V	Y	4,5;-;1,2
4324	2004	GA	FEMALE	25 - 49 YEARS	SA	Y	Y	V	Y	ENTERITIDIS
4340	2004	GA	UNK	0 - 4 YEARS	SA	Y	Y	V	Y	TYPHIMURIUM
4343	2004	GA	FEMALE	25 - 49 YEARS	SA	Y	Y	V	Y	TYPHIMURIUM
4347	2004	GA	FEMALE	25 - 49 YEARS	SA	Y	Y	V	Y	ENTERITIDIS
4350	2004	GA	FEMALE	15 - 24 YEARS	SA	Y	Y	V	Y	TYPHIMURIUM
4353	2004	GA	MALE	0 - 4 YEARS	SA	Y	Y	V	Y	TYPHIMURIUM
4354	2004	GA	FEMALE	25 - 49 YEARS	SA	Y	Y	V	Y	TYPHIMURIUM
4355	2004	GA	FEMALE	15 - 24 YEARS	SA	Y	Y	V	Y	TYPHIMURIUM
4357	2004	GA	FEMALE	25 - 49 YEARS	SA	Y	Y	V	Y	TYPHIMURIUM
4376	2004	GA	MALE	25 - 49 YEARS	SA	Y	Y	V	Y	TYPHIMURIUM
4377	2004	GA	UNK	U UNK	SA	Y	Y	V	Y	TYPHIMURIUM
4380	2004	GA	MALE	25 - 49 YEARS	SA	Y	Y	V	Y	VIRCHOW
4382	2004	GA	MALE	25 - 49 YEARS	SA	Y	Y	V	Y	ENTERITIDIS
4384	2004	GA	MALE	25 - 49 YEARS	SA	Y	Y	V	Y	TYPHIMURIUM
4385	2004	GA	MALE	0 - 4 YEARS	SA	Y	Y	V	Y	TYPHIMURIUM
4387	2004	GA	MALE	25 - 49 YEARS	SA	Y	Y	V	Y	6,14,24;-;1,5
4388	2004	GA	MALE	0 - 4 YEARS	SA	Y	Y	V	Y	TYPHIMURIUM
4393	2004	GA	MALE	25 - 49 YEARS	SA	Y	Y	V	Y	4,5;NONMOTILE
4394	2004	GA	MALE	0 - 4 YEARS	SA	Y	Y	V	Y	TYPHIMURIUM
4395	2004	GA	UNK	U UNK	SA	Y	Y	V	Y	DUBLIN
4398	2004	GA	FEMALE	U UNK	SA	Y	Y	V	Y	SCHWARZENGRUND
4400	2004	GA	MALE	U UNK	SA	Y	Y	V	Y	TYPHIMURIUM
4402	2004	GA	FEMALE	0 - 4 YEARS	SA	Y	Y	V	Y	TYPHIMURIUM
4403	2004	GA	FEMALE	25 - 49 YEARS	SA	Y	Y	V	Y	TYPHIMURIUM
4404	2004	GA	MALE	0 - 4 YEARS	SA	Y	Y	V	Y	ENTERITIDIS
4406	2004	GA	FEMALE	25 - 49 YEARS	SA	Y	Y	V	Y	DUBLIN
4407	2004	GA	FEMALE	0 - 4 YEARS	SA	Y	Y	V	Y	TYPHIMURIUM
4411	2004	GA	MALE	25 - 49 YEARS	SA	Y	Y	V	Y	TYPHIMURIUM
4412	2004	GA	MALE	25 - 49 YEARS	SA	Y	Y	V	Y	TYPHIMURIUM
4427	2004	GA	MALE	5 - 14 YEARS	SA	Y	Y	V	Y	TYPHIMURIUM
4431	2004	GA	MALE	0 - 4 YEARS	SA	Y	Y	V	Y	TYPHIMURIUM
4432	2004	GA	MALE	25 - 49 YEARS	SA	Y	Y	V	Y	TYPHIMURIUM
4433	2004	GA	MALE	>49 YEARS	SA	Y	Y	V	Y	TYPHIMURIUM
4436	2004	GA	FEMALE	25 - 49 YEARS	SA	Y	Y	V	Y	DUBLIN
4437	2004	GA	FEMALE	25 - 49 YEARS	SA	Y	Y	V	Y	TYPHIMURIUM
4439	2004	GA	FEMALE	25 - 49 YEARS	SA	Y	Y	V	Y	ENTERITIDIS
4440	2004	GA	MALE	0 - 4 YEARS	SA	Y	Y	V	Y	SCHWARZENGRUND
4442	2004	GA	FEMALE	25 - 49 YEARS	SA	Y	Y	V	Y	TYPHIMURIUM
4445	2004	GA	FEMALE	25 - 49 YEARS	SA	Y	Y	V	Y	ENTERITIDIS
4446	2004	GA	FEMALE	25 - 49 YEARS	SA	Y	Y	V	Y	TYPHIMURIUM
4447	2004	GA	FEMALE	25 - 49 YEARS	SA	Y	Y	V	Y	-;e,n,x;z15
4448	2004	GA	FEMALE	25 - 49 YEARS	SA	Y	Y	V	Y	TYPHIMURIUM
4449	2004	GA	MALE	0 - 4 YEARS	SA	Y	Y	V	Y	TYPHIMURIUM
4451	2004	GA	MALE	25 - 49 YEARS	SA	Y	Y	V	Y	TYPHIMURIUM
4452	2004	GA	MALE	25 - 49 YEARS	SA	Y	Y	V	Y	ENTERITIDIS
4490	2004	GA	MALE	25 - 49 YEARS	SA	Y	Y	V	Y	TYPHIMURIUM
4493	2004	GA	FEMALE	U UNK	SA	Y	Y	V	Y	4,5;i;-
4499	2004	GA	FEMALE	25 - 49 YEARS	SA	Y	Y	V	Y	ENTERITIDIS
4500	2004	GA	FEMALE	25 - 49 YEARS	SA	Y	Y	V	Y	TYPHIMURIUM
4501	2004	GA	FEMALE	25 - 49 YEARS	SA	Y	Y	V	Y	DUBLIN
4502	2004	GA	FEMALE	5 - 14 YEARS	SA	Y	Y	V	Y	SCHWARZENGRUND
4503	2004	GA	FEMALE	25 - 49 YEARS	SA	Y	Y	V	Y	TYPHIMURIUM
4508	2004	GA	FEMALE	25 - 49 YEARS	SA	Y	Y	V	Y	TYPHIMURIUM
4509	2004	GA	FEMALE	U UNK	SA	Y	Y	V	Y	SCHWARZENGRUND
4510	2004	GA	FEMALE	25 - 49 YEARS	SA	Y	Y	V	Y	TYPHIMURIUM
4511	2004	GA	MALE	25 - 49 YEARS	SA	Y	Y	V	Y	TYPHIMURIUM
4517	2004	GA	MALE	25 - 49 YEARS	SA	Y	Y	V	Y	TYPHIMURIUM
4528	2004	GA	MALE	25 - 49 YEARS	SA	Y	Y	V	Y	TYPHIMURIUM
4529	2004	GA	MALE	0 - 4 YEARS	SA	Y	Y	V	Y	TYPHIMURIUM
4530	2004	GA	FEMALE	25 - 49 YEARS	SA	Y	Y	V	Y	TYPHIMURIUM
4544	2004	GA	MALE	25 - 49 YEARS	SA	Y	Y	V	Y	TYPHIMURIUM
4545	2004	GA	FEMALE	5 - 14 YEARS	SA	Y	Y	V	Y	TYPHIMURIUM
4547	2004	GA	FEMALE	0 - 4 YEARS	SA	Y	Y	V	Y	TYPHIMURIUM
4550	2004	GA	MALE	25 - 49 YEARS	SA	Y	Y	V	Y	TYPHIMURIUM
4551	2004	GA	FEMALE	25 - 49 YEARS	SA	Y	Y	V	Y	TYPHIMURIUM
4552	2004	GA	MALE	25 - 49 YEARS	SA	Y	Y	V	Y	ENTERITIDIS
4555	2004	GA	FEMALE	25 - 49 YEARS	SA	Y	Y	V	Y	ENTERITIDIS
4556	2004	GA	MALE	U UNK	SA	Y	Y	V	Y	TYPHIMURIUM
4557	2004	GA	MALE	0 - 4 YEARS	SA	Y	Y	V	Y	MUENCHEN
4558	2004	GA	MALE	25 - 49 YEARS	SA	Y	Y	V	Y	DUBLIN
4561	2004	GA	MALE	0 - 4 YEARS	SA	Y	Y	V	Y	TYPHIMURIUM
4576	2004	GA	MALE	25 - 49 YEARS	SA	Y	Y	V	Y	TYPHIMURIUM
4579	2004	GA	MALE	25 - 49 YEARS	SA	Y	Y	V	Y	4,5;b;-
4582	2004	GA	UNK	U UNK	SA	Y	Y	V	Y	TYPHIMURIUM
4583	2004	GA	MALE	0 - 4 YEARS	SA	Y	Y	V	Y	TYPHIMURIUM
4584	2004	GA	FEMALE	25 - 49 YEARS	SA	Y	Y	V	Y	TYPHIMURIUM
4585	2004	GA	MALE	25 - 49 YEARS	SA	Y	Y	V	Y	TYPHIMURIUM
4587	2004	GA	MALE	25 - 49 YEARS	SA	Y	Y	V	Y	TYPHIMURIUM
4588	2004	GA	FEMALE	25 - 49 YEARS	SA	Y	Y	V	Y	TYPHIMURIUM
4598	2004	GA	FEMALE	0 - 4 YEARS	SA	Y	Y	V	Y	ISANGI
4610	2004	GA	MALE	U UNK	SA	Y	Y	V	Y	ISANGI
4612	2004	GA	FEMALE	25 - 49 YEARS	SA	Y	Y	V	Y	TYPHIMURIUM
4613	2004	GA	MALE	0 - 4 YEARS	SA	Y	Y	V	Y	TYPHIMURIUM
4614	2004	GA	FEMALE	0 - 4 YEARS	SA	Y	Y	V	Y	TYPHIMURIUM
4615	2004	GA	FEMALE	U UNK	SA	Y	Y	V	Y	TYPHIMURIUM
4616	2004	GA	UNK	25 - 49 YEARS	SA	Y	Y	V	Y	TYPHIMURIUM
4617	2004	GA	MALE	0 - 4 YEARS	SA	Y	Y	V	Y	TYPHIMURIUM
4623	2004	GA	MALE	25 - 49 YEARS	SA	Y	Y	V	Y	TYPHIMURIUM
4632	2004	GA	MALE	25 - 49 YEARS	SA	Y	Y	V	Y	HADAR
4649	2004	GA	MALE	25 - 49 YEARS	SA	Y	Y	V	Y	TYPHIMURIUM
4650	2004	GA	FEMALE	25 - 49 YEARS	SA	Y	Y	V	Y	TYPHIMURIUM
4651	2004	GA	MALE	15 - 24 YEARS	SA	Y	Y	V	Y	TYPHIMURIUM
4671	2004	GA	FEMALE	25 - 49 YEARS	SA	Y	Y	V	Y	ENTERITIDIS
4677	2004	GA	FEMALE	25 - 49 YEARS	SA	Y	Y	V	Y	TYPHIMURIUM
4678	2004	GA	MALE	0 - 4 YEARS	SA	Y	Y	V	Y	TYPHIMURIUM
4680	2004	GA	MALE	25 - 49 YEARS	SA	Y	Y	V	Y	ENTERITIDIS
4688	2004	GA	MALE	15 - 24 YEARS	SA	Y	Y	V	Y	TYPHIMURIUM
4691	2004	GA	FEMALE	>49 YEARS	SA	Y	Y	V	Y	TYPHIMURIUM
4701	2004	GA	MALE	0 - 4 YEARS	SA	Y	Y	V	Y	ISANGI
4702	2004	GA	FEMALE	25 - 49 YEARS	SA	Y	Y	V	Y	ENTERITIDIS
4704	2004	GA	MALE	>49 YEARS	SA	Y	Y	V	Y	TYPHIMURIUM
4706	2004	GA	MALE	25 - 49 YEARS	SA	Y	Y	V	Y	TYPHIMURIUM
4707	2004	GA	FEMALE	25 - 49 YEARS	SA	Y	Y	V	Y	TYPHIMURIUM
4708	2004	GA	FEMALE	U UNK	SA	Y	Y	V	Y	TYPHIMURIUM
4709	2004	GA	MALE	0 - 4 YEARS	SA	Y	Y	V	Y	ISANGI
4711	2004	GA	FEMALE	0 - 4 YEARS	SA	Y	Y	V	Y	TYPHIMURIUM
4712	2004	GA	MALE	25 - 49 YEARS	SA	Y	Y	V	Y	TYPHIMURIUM
4716	2004	GA	FEMALE	15 - 24 YEARS	SA	Y	Y	V	Y	ENTERITIDIS
4717	2004	GA	MALE	25 - 49 YEARS	SA	Y	Y	V	Y	TYPHIMURIUM
4719	2004	GA	FEMALE	0 - 4 YEARS	SA	Y	Y	V	Y	TYPHIMURIUM
4720	2004	GA	FEMALE	U UNK	SA	Y	Y	V	Y	TYPHIMURIUM
4738	2004	GA	MALE	0 - 4 YEARS	SA	Y	Y	V	Y	TYPHIMURIUM
4739	2004	GA	MALE	25 - 49 YEARS	SA	Y	Y	V	Y	TYPHIMURIUM
4740	2004	GA	MALE	0 - 4 YEARS	SA	Y	Y	V	Y	DUBLIN
4742	2004	GA	MALE	25 - 49 YEARS	SA	Y	Y	V	Y	4,5;NONMOTILE
4748	2004	GA	FEMALE	25 - 49 YEARS	SA	Y	Y	V	Y	TYPHIMURIUM
4763	2004	GA	UNK	25 - 49 YEARS	SA	Y	Y	V	Y	ENTERITIDIS
4765	2004	GA	FEMALE	U UNK	SA	Y	Y	V	Y	TYPHIMURIUM
4783	2004	GA	MALE	0 - 4 YEARS	SA	Y	Y	V	Y	ISANGI
4790	2004	GA	FEMALE	25 - 49 YEARS	SA	Y	Y	V	Y	TYPHIMURIUM
4791	2004	GA	FEMALE	25 - 49 YEARS	SA	Y	Y	V	Y	TYPHIMURIUM
4792	2004	GA	FEMALE	25 - 49 YEARS	SA	Y	Y	V	Y	TYPHIMURIUM
4793	2004	GA	MALE	>49 YEARS	SA	Y	Y	V	Y	TYPHIMURIUM
4795	2004	GA	MALE	25 - 49 YEARS	SA	Y	Y	V	Y	TYPHIMURIUM
4796	2004	GA	FEMALE	25 - 49 YEARS	SA	Y	Y	V	Y	ENTERITIDIS
4801	2004	GA	MALE	25 - 49 YEARS	SA	Y	Y	V	Y	4,5;NONMOTILE
4802	2004	GA	MALE	25 - 49 YEARS	SA	Y	Y	V	Y	TYPHIMURIUM
4803	2004	GA	MALE	25 - 49 YEARS	SA	Y	Y	V	Y	TYPHIMURIUM
4812	2004	GA	FEMALE	U UNK	SA	Y	Y	V	Y	TYPHIMURIUM
4818	2004	GA	FEMALE	25 - 49 YEARS	SA	Y	Y	V	Y	TYPHIMURIUM
4823	2004	GA	FEMALE	25 - 49 YEARS	SA	Y	Y	V	Y	TYPHIMURIUM
4824	2004	GA	MALE	25 - 49 YEARS	SA	Y	Y	V	Y	TYPHIMURIUM
4825	2004	GA	FEMALE	25 - 49 YEARS	SA	Y	Y	V	Y	ENTERITIDIS
4847	2004	GA	MALE	25 - 49 YEARS	SA	Y	Y	V	Y	TYPHIMURIUM
4864	2004	GA	UNK	15 - 24 YEARS	SA	Y	Y	V	Y	TYPHIMURIUM
4893	2004	GA	FEMALE	25 - 49 YEARS	SA	Y	Y	V	Y	TYPHIMURIUM
4895	2004	GA	FEMALE	U UNK	SA	Y	Y	V	Y	TYPHIMURIUM
4896	2004	GA	FEMALE	25 - 49 YEARS	SA	Y	Y	V	Y	TYPHIMURIUM
4898	2004	GA	FEMALE	25 - 49 YEARS	SA	Y	Y	V	Y	TYPHIMURIUM
4912	2004	GA	FEMALE	25 - 49 YEARS	SA	Y	Y	V	Y	TYPHIMURIUM
4918	2004	GA	MALE	25 - 49 YEARS	SA	Y	Y	V	Y	TYPHIMURIUM
4919	2004	GA	MALE	>49 YEARS	SA	Y	Y	V	Y	TYPHIMURIUM
4943	2004	GA	FEMALE	25 - 49 YEARS	SA	Y	Y	V	Y	ENTERITIDIS
4944	2004	GA	MALE	0 - 4 YEARS	SA	Y	Y	V	Y	TYPHIMURIUM
4949	2004	GA	MALE	25 - 49 YEARS	SA	Y	Y	V	Y	TYPHIMURIUM
4950	2004	GA	MALE	25 - 49 YEARS	SA	Y	Y	V	Y	TYPHIMURIUM
4951	2004	GA	MALE	25 - 49 YEARS	SA	Y	Y	V	Y	TYPHIMURIUM
4952	2004	GA	FEMALE	U UNK	SA	Y	Y	V	Y	TYPHIMURIUM
4953	2004	GA	FEMALE	25 - 49 YEARS	SA	Y	Y	V	Y	TYPHIMURIUM
4954	2004	GA	MALE	25 - 49 YEARS	SA	Y	Y	V	Y	ENTERITIDIS
4985	2004	GA	FEMALE	25 - 49 YEARS	SA	Y	Y	V	Y	TYPHIMURIUM
4986	2004	GA	FEMALE	25 - 49 YEARS	SA	Y	Y	V	Y	ENTERITIDIS
4991	2004	GA	FEMALE	>49 YEARS	SA	Y	Y	V	Y	INFANTIS
4992	2004	GA	FEMALE	25 - 49 YEARS	SA	Y	Y	V	Y	TYPHIMURIUM
4993	2004	GA	FEMALE	25 - 49 YEARS	SA	Y	Y	V	Y	TYPHIMURIUM
4996	2004	GA	MALE	25 - 49 YEARS	SA	Y	Y	V	Y	TYPHIMURIUM
4997	2004	GA	FEMALE	25 - 49 YEARS	SA	Y	Y	V	Y	TYPHIMURIUM
4998	2004	GA	FEMALE	15 - 24 YEARS	SA	Y	Y	V	Y	TYPHIMURIUM
4999	2004	GA	FEMALE	25 - 49 YEARS	SA	Y	Y	V	Y	TYPHIMURIUM
5000	2004	GA	MALE	25 - 49 YEARS	SA	Y	Y	V	Y	TYPHIMURIUM
5002	2004	GA	MALE	25 - 49 YEARS	SA	Y	Y	V	Y	TYPHIMURIUM
5003	2004	GA	FEMALE	25 - 49 YEARS	SA	Y	Y	V	Y	TYPHIMURIUM
5004	2004	GA	FEMALE	0 - 4 YEARS	SA	Y	Y	V	Y	TYPHIMURIUM
5038	2004	GA	MALE	0 - 4 YEARS	SA	Y	Y	V	Y	TYPHIMURIUM
5068	2004	GA	FEMALE	0 - 4 YEARS	SA	Y	Y	M	Y	UNK
5086	2005	GA	FEMALE	25 - 49 YEARS	SA	Y	Y	V	Y	TYPHIMURIUM
5099	2005	GA	FEMALE	25 - 49 YEARS	SA	Y	Y	V	Y	TYPHIMURIUM
5101	2005	GA	MALE	25 - 49 YEARS	SA	Y	Y	V	Y	TYPHIMURIUM
5102	2005	GA	MALE	25 - 49 YEARS	SA	Y	Y	V	Y	ARIZONAE
5107	2005	GA	FEMALE	0 - 4 YEARS	SA	Y	Y	V	Y	ENTERITIDIS
5108	2005	GA	MALE	25 - 49 YEARS	SA	Y	Y	V	Y	TYPHIMURIUM
5109	2005	GA	UNK	25 - 49 YEARS	SA	Y	Y	V	Y	TYPHIMURIUM
5111	2005	GA	FEMALE	0 - 4 YEARS	SA	Y	Y	V	Y	6,7;NONMOTILE
5114	2005	GA	FEMALE	5 - 14 YEARS	SA	Y	Y	V	Y	DUBLIN
5116	2005	GA	MALE	25 - 49 YEARS	SA	Y	Y	V	Y	ENTERITIDIS
5117	2005	GA	FEMALE	25 - 49 YEARS	SA	Y	Y	V	Y	TYPHIMURIUM
5119	2005	GA	FEMALE	>49 YEARS	SA	Y	Y	V	Y	SCHWARZENGRUND
5122	2005	GA	MALE	25 - 49 YEARS	SA	Y	Y	V	Y	TYPHIMURIUM
5123	2005	GA	FEMALE	25 - 49 YEARS	SA	Y	Y	V	Y	TYPHIMURIUM
5124	2005	GA	MALE	0 - 4 YEARS	SA	Y	Y	V	Y	TYPHIMURIUM
5125	2005	GA	MALE	25 - 49 YEARS	SA	Y	Y	V	Y	TYPHIMURIUM
5127	2005	GA	MALE	15 - 24 YEARS	SA	Y	Y	V	Y	TYPHIMURIUM
5128	2005	GA	MALE	25 - 49 YEARS	SA	Y	Y	V	Y	TYPHIMURIUM
5138	2005	GA	MALE	25 - 49 YEARS	SA	Y	Y	V	Y	TYPHIMURIUM
5139	2005	GA	FEMALE	25 - 49 YEARS	SA	Y	Y	V	Y	TYPHIMURIUM
5140	2005	GA	FEMALE	25 - 49 YEARS	SA	Y	Y	V	Y	ENTERITIDIS
5141	2005	GA	UNK	0 - 4 YEARS	SA	Y	Y	V	Y	ISANGI
5142	2005	GA	MALE	25 - 49 YEARS	SA	Y	Y	V	Y	TYPHIMURIUM
5143	2005	GA	FEMALE	25 - 49 YEARS	SA	Y	Y	V	Y	TYPHIMURIUM
5144	2005	GA	MALE	0 - 4 YEARS	SA	Y	Y	V	Y	TYPHIMURIUM
5146	2005	GA	MALE	0 - 4 YEARS	SA	Y	Y	V	Y	6,7;b;-
5151	2005	GA	FEMALE	25 - 49 YEARS	SA	Y	Y	V	Y	TYPHIMURIUM
5154	2005	GA	MALE	0 - 4 YEARS	SA	Y	Y	V	Y	TYPHIMURIUM
5155	2005	GA	FEMALE	25 - 49 YEARS	SA	Y	Y	V	Y	TYPHIMURIUM
5176	2005	GA	FEMALE	25 - 49 YEARS	SA	Y	Y	V	Y	TYPHIMURIUM
5180	2005	GA	FEMALE	25 - 49 YEARS	SA	Y	Y	V	Y	TYPHIMURIUM
5184	2005	GA	MALE	5 - 14 YEARS	SA	Y	Y	V	Y	TYPHIMURIUM
5187	2005	GA	FEMALE	25 - 49 YEARS	SA	Y	Y	V	Y	TYPHIMURIUM
5194	2005	GA	MALE	25 - 49 YEARS	SA	Y	Y	V	Y	TYPHIMURIUM
5199	2005	GA	MALE	25 - 49 YEARS	SA	Y	Y	V	Y	TYPHIMURIUM
5200	2005	GA	MALE	>49 YEARS	SA	Y	Y	V	Y	DUBLIN
5201	2005	GA	MALE	25 - 49 YEARS	SA	Y	Y	V	Y	TYPHIMURIUM
5202	2005	GA	MALE	25 - 49 YEARS	SA	Y	Y	V	Y	TYPHIMURIUM
5204	2005	GA	MALE	>49 YEARS	SA	Y	Y	V	Y	TYPHIMURIUM
5205	2005	GA	MALE	>49 YEARS	SA	Y	Y	V	Y	4,5;NONMOTILE
5206	2005	GA	MALE	15 - 24 YEARS	SA	Y	Y	V	Y	DUBLIN
5234	2005	GA	FEMALE	0 - 4 YEARS	SA	Y	Y	V	Y	SCHWARZENGRUND
5235	2005	GA	MALE	25 - 49 YEARS	SA	Y	Y	V	Y	TYPHIMURIUM
5236	2005	GA	FEMALE	0 - 4 YEARS	SA	Y	Y	V	Y	TYPHIMURIUM
5244	2005	GA	MALE	>49 YEARS	SA	Y	Y	V	Y	DUBLIN
5246	2005	GA	MALE	25 - 49 YEARS	SA	Y	Y	V	Y	ISANGI
5248	2005	GA	FEMALE	5 - 14 YEARS	SA	Y	Y	V	Y	TYPHIMURIUM
5249	2005	GA	FEMALE	0 - 4 YEARS	SA	Y	Y	V	Y	ISANGI
5250	2005	GA	FEMALE	0 - 4 YEARS	SA	Y	Y	V	Y	ENTERITIDIS
5319	2005	GA	FEMALE	0 - 4 YEARS	SA	Y	Y	V	Y	SCHWARZENGRUND
5323	2005	GA	FEMALE	0 - 4 YEARS	SA	Y	Y	V	Y	INFANTIS
5324	2005	GA	MALE	0 - 4 YEARS	SA	Y	Y	V	Y	TYPHIMURIUM
5325	2005	GA	MALE	25 - 49 YEARS	SA	Y	Y	V	Y	TYPHIMURIUM
5327	2005	GA	MALE	0 - 4 YEARS	SA	Y	Y	V	Y	TYPHIMURIUM
5328	2005	GA	MALE	25 - 49 YEARS	SA	Y	Y	V	Y	TYPHIMURIUM
5330	2005	GA	FEMALE	15 - 24 YEARS	SA	Y	Y	V	Y	TYPHIMURIUM
5344	2005	GA	FEMALE	>49 YEARS	SA	Y	Y	V	Y	TYPHIMURIUM
5364	2005	GA	FEMALE	0 - 4 YEARS	SA	Y	Y	V	Y	ENTERITIDIS
5366	2005	GA	FEMALE	25 - 49 YEARS	SA	Y	Y	V	Y	TYPHIMURIUM
5375	2005	GA	MALE	0 - 4 YEARS	SA	Y	Y	V	Y	TYPHIMURIUM
5376	2005	GA	MALE	25 - 49 YEARS	SA	Y	Y	V	Y	4,5;-;-
5377	2005	GA	MALE	25 - 49 YEARS	SA	Y	Y	V	Y	ENTERITIDIS
5378	2005	GA	MALE	>49 YEARS	SA	Y	Y	V	Y	TYPHIMURIUM
5379	2005	GA	MALE	25 - 49 YEARS	SA	Y	Y	V	Y	TYPHIMURIUM
5380	2005	GA	MALE	25 - 49 YEARS	SA	Y	Y	V	Y	TYPHIMURIUM
5391	2005	GA	FEMALE	25 - 49 YEARS	SA	Y	Y	V	Y	TYPHIMURIUM
5392	2005	GA	FEMALE	25 - 49 YEARS	SA	Y	Y	V	Y	DUBLIN
5393	2005	GA	MALE	>49 YEARS	SA	Y	Y	V	Y	TYPHIMURIUM
5394	2005	GA	FEMALE	25 - 49 YEARS	SA	Y	Y	V	Y	DUBLIN
5395	2005	GA	FEMALE	25 - 49 YEARS	SA	Y	Y	V	Y	TYPHIMURIUM
5396	2005	GA	MALE	0 - 4 YEARS	SA	Y	Y	V	Y	TYPHIMURIUM
5397	2005	GA	UNK	0 - 4 YEARS	SA	Y	Y	V	Y	TYPHIMURIUM
5404	2005	GA	MALE	25 - 49 YEARS	SA	Y	Y	V	Y	TYPHIMURIUM
5443	2005	GA	FEMALE	25 - 49 YEARS	SA	Y	Y	V	Y	TYPHIMURIUM
5444	2005	GA	MALE	0 - 4 YEARS	SA	Y	Y	V	Y	HEIDELBERG
5445	2005	GA	MALE	25 - 49 YEARS	SA	Y	Y	V	Y	DUBLIN
5449	2005	GA	FEMALE	0 - 4 YEARS	SA	Y	Y	V	Y	ISANGI
5450	2005	GA	FEMALE	25 - 49 YEARS	SA	Y	Y	V	Y	TYPHIMURIUM
5456	2005	GA	FEMALE	25 - 49 YEARS	SA	Y	Y	V	Y	TYPHIMURIUM
5457	2005	GA	MALE	0 - 4 YEARS	SA	Y	Y	V	Y	SCHWARZENGRUND
5458	2005	GA	FEMALE	0 - 4 YEARS	SA	Y	Y	V	Y	TYPHIMURIUM
5459	2005	GA	FEMALE	25 - 49 YEARS	SA	Y	Y	V	Y	TYPHIMURIUM
5507	2005	GA	FEMALE	25 - 49 YEARS	SA	Y	Y	V	Y	TYPHIMURIUM
5509	2005	GA	MALE	0 - 4 YEARS	SA	Y	Y	V	Y	TYPHIMURIUM
5510	2005	GA	FEMALE	0 - 4 YEARS	SA	Y	Y	V	Y	TYPHIMURIUM
5513	2005	GA	MALE	25 - 49 YEARS	SA	Y	Y	V	Y	TYPHIMURIUM
5517	2005	GA	MALE	>49 YEARS	SA	Y	Y	V	Y	TYPHIMURIUM
5522	2005	GA	FEMALE	15 - 24 YEARS	SA	Y	Y	V	Y	TYPHIMURIUM
5523	2005	GA	MALE	>49 YEARS	SA	Y	Y	V	Y	TYPHIMURIUM
5527	2005	GA	MALE	>49 YEARS	SA	Y	Y	V	Y	TYPHIMURIUM
5528	2005	GA	FEMALE	25 - 49 YEARS	SA	Y	Y	V	Y	TYPHIMURIUM
5542	2005	GA	FEMALE	25 - 49 YEARS	SA	Y	Y	V	Y	TYPHIMURIUM
5543	2005	GA	MALE	0 - 4 YEARS	SA	Y	Y	V	Y	BONN
5544	2005	GA	MALE	25 - 49 YEARS	SA	Y	Y	V	Y	TYPHIMURIUM
5545	2005	GA	UNK	0 - 4 YEARS	SA	Y	Y	V	Y	SCHWARZENGRUND
5553	2005	GA	MALE	25 - 49 YEARS	SA	Y	Y	V	Y	ENTERITIDIS
5555	2005	GA	MALE	25 - 49 YEARS	SA	Y	Y	V	Y	POONA
5557	2005	GA	MALE	0 - 4 YEARS	SA	Y	Y	V	Y	ENTERITIDIS
5564	2005	GA	MALE	25 - 49 YEARS	SA	Y	Y	V	Y	TYPHIMURIUM
5575	2005	GA	MALE	25 - 49 YEARS	SA	Y	Y	V	Y	TYPHIMURIUM
5576	2005	GA	FEMALE	15 - 24 YEARS	SA	Y	Y	V	Y	4,5;NONMOTILE
5606	2005	GA	FEMALE	0 - 4 YEARS	SA	Y	Y	V	Y	ISANGI
5607	2005	GA	MALE	0 - 4 YEARS	SA	Y	Y	V	Y	ISANGI
5612	2005	GA	FEMALE	25 - 49 YEARS	SA	Y	Y	V	Y	TYPHIMURIUM
5614	2005	GA	MALE	0 - 4 YEARS	SA	Y	Y	V	Y	TYPHIMURIUM
5615	2005	GA	FEMALE	15 - 24 YEARS	SA	Y	Y	V	Y	TYPHIMURIUM
5617	2005	GA	FEMALE	25 - 49 YEARS	SA	Y	Y	V	Y	TYPHIMURIUM
5618	2005	GA	FEMALE	15 - 24 YEARS	SA	Y	Y	V	Y	TYPHIMURIUM
5620	2005	GA	MALE	25 - 49 YEARS	SA	Y	Y	V	Y	9;-;-
5622	2005	GA	MALE	25 - 49 YEARS	SA	Y	Y	V	Y	TYPHIMURIUM
5661	2005	GA	MALE	0 - 4 YEARS	SA	Y	Y	V	Y	TYPHIMURIUM
5663	2005	GA	MALE	0 - 4 YEARS	SA	Y	Y	V	Y	TYPHIMURIUM
5664	2005	GA	FEMALE	25 - 49 YEARS	SA	Y	Y	V	Y	DUBLIN
5696	2005	GA	MALE	15 - 24 YEARS	SA	Y	Y	V	Y	NON-TYPEABLE
5697	2005	GA	MALE	0 - 4 YEARS	SA	Y	Y	V	Y	TYPHIMURIUM
5700	2005	GA	MALE	25 - 49 YEARS	SA	Y	Y	V	Y	TYPHIMURIUM
5703	2005	GA	MALE	0 - 4 YEARS	SA	Y	Y	V	Y	ISANGI
5704	2005	GA	FEMALE	15 - 24 YEARS	SA	Y	Y	V	Y	ENTERITIDIS
5705	2005	GA	MALE	0 - 4 YEARS	SA	Y	Y	V	Y	ISANGI
5706	2005	GA	MALE	0 - 4 YEARS	SA	Y	Y	V	Y	ISANGI
5708	2005	GA	MALE	0 - 4 YEARS	SA	Y	Y	V	Y	SCHWARZENGRUND
5709	2005	GA	MALE	25 - 49 YEARS	SA	Y	Y	V	Y	TYPHIMURIUM
5710	2005	GA	FEMALE	0 - 4 YEARS	SA	Y	Y	V	Y	TYPHIMURIUM
5711	2005	GA	MALE	>49 YEARS	SA	Y	Y	V	Y	TYPHIMURIUM
5712	2005	GA	MALE	0 - 4 YEARS	SA	Y	Y	V	Y	ISANGI
5714	2005	GA	FEMALE	25 - 49 YEARS	SA	Y	Y	V	Y	TYPHIMURIUM
5716	2005	GA	FEMALE	>49 YEARS	SA	Y	Y	V	Y	TYPHIMURIUM
5717	2005	GA	FEMALE	25 - 49 YEARS	SA	Y	Y	V	Y	TYPHIMURIUM
5718	2005	GA	MALE	25 - 49 YEARS	SA	Y	Y	V	Y	TYPHIMURIUM
5719	2005	GA	FEMALE	15 - 24 YEARS	SA	Y	Y	V	Y	TYPHIMURIUM
5730	2005	GA	FEMALE	>49 YEARS	SA	Y	Y	V	Y	TYPHIMURIUM
5741	2005	GA	MALE	25 - 49 YEARS	SA	Y	Y	V	Y	TYPHIMURIUM
5742	2005	GA	MALE	25 - 49 YEARS	SA	Y	Y	V	Y	ENTERITIDIS
5746	2005	GA	FEMALE	0 - 4 YEARS	SA	Y	Y	V	Y	TYPHIMURIUM
5748	2005	GA	MALE	0 - 4 YEARS	SA	Y	Y	V	Y	INFANTIS
5749	2005	GA	FEMALE	25 - 49 YEARS	SA	Y	Y	V	Y	TYPHIMURIUM
5750	2005	GA	FEMALE	0 - 4 YEARS	SA	Y	Y	V	Y	ISANGI
5754	2005	GA	FEMALE	25 - 49 YEARS	SA	Y	Y	V	Y	TYPHIMURIUM
5781	2005	GA	FEMALE	25 - 49 YEARS	SA	Y	Y	V	Y	ENTERITIDIS
5782	2005	GA	FEMALE	0 - 4 YEARS	SA	Y	Y	V	Y	ISANGI
5783	2005	GA	FEMALE	25 - 49 YEARS	SA	Y	Y	V	Y	TYPHIMURIUM
5795	2005	GA	MALE	0 - 4 YEARS	SA	Y	Y	V	Y	ISANGI
5806	2005	GA	MALE	25 - 49 YEARS	SA	Y	Y	V	Y	TYPHIMURIUM
5807	2005	GA	MALE	0 - 4 YEARS	SA	Y	Y	V	Y	ENTERITIDIS
5808	2005	GA	MALE	0 - 4 YEARS	SA	Y	Y	V	Y	TYPHIMURIUM
5809	2005	GA	MALE	25 - 49 YEARS	SA	Y	Y	V	Y	TYPHIMURIUM
5811	2005	GA	MALE	0 - 4 YEARS	SA	Y	Y	V	Y	TYPHIMURIUM
5812	2005	GA	MALE	0 - 4 YEARS	SA	Y	Y	V	Y	ENTERITIDIS
5817	2005	GA	FEMALE	0 - 4 YEARS	SA	Y	Y	V	Y	ENTERITIDIS
5818	2005	GA	MALE	>49 YEARS	SA	Y	Y	V	Y	TYPHIMURIUM
5819	2005	GA	FEMALE	25 - 49 YEARS	SA	Y	Y	V	Y	TYPHIMURIUM
5820	2005	GA	FEMALE	0 - 4 YEARS	SA	Y	Y	V	Y	ISANGI
5840	2005	GA	FEMALE	25 - 49 YEARS	SA	Y	Y	V	Y	TYPHIMURIUM
5849	2005	GA	FEMALE	0 - 4 YEARS	SA	Y	Y	V	Y	TYPHIMURIUM
5850	2005	GA	FEMALE	>49 YEARS	SA	Y	Y	V	Y	TYPHIMURIUM
5853	2005	GA	FEMALE	25 - 49 YEARS	SA	Y	Y	V	Y	TYPHIMURIUM
5854	2005	GA	FEMALE	25 - 49 YEARS	SA	Y	Y	V	Y	ISANGI
5855	2005	GA	FEMALE	25 - 49 YEARS	SA	Y	Y	V	Y	TYPHIMURIUM
5856	2005	GA	MALE	25 - 49 YEARS	SA	Y	Y	V	Y	TYPHIMURIUM
5857	2005	GA	FEMALE	0 - 4 YEARS	SA	Y	Y	V	Y	IIIb;35;k;-
5858	2005	GA	FEMALE	25 - 49 YEARS	SA	Y	Y	V	Y	TYPHIMURIUM
5859	2005	GA	FEMALE	0 - 4 YEARS	SA	Y	Y	V	Y	ISANGI
5860	2005	GA	FEMALE	15 - 24 YEARS	SA	Y	Y	V	Y	TYPHIMURIUM
5861	2005	GA	FEMALE	U UNK	SA	Y	Y	V	Y	TYPHIMURIUM
5910	2005	GA	MALE	25 - 49 YEARS	SA	Y	Y	V	Y	TYPHIMURIUM
5912	2005	GA	FEMALE	25 - 49 YEARS	SA	Y	Y	V	Y	ENTERITIDIS
5941	2005	GA	FEMALE	25 - 49 YEARS	SA	Y	Y	V	Y	TYPHIMURIUM
5944	2005	GA	MALE	25 - 49 YEARS	SA	Y	Y	V	Y	ENTERITIDIS
5946	2005	GA	MALE	25 - 49 YEARS	SA	Y	Y	V	Y	TYPHIMURIUM
5947	2005	GA	FEMALE	0 - 4 YEARS	SA	Y	Y	V	Y	ISANGI
5948	2005	GA	MALE	0 - 4 YEARS	SA	Y	Y	V	Y	TYPHIMURIUM
5949	2005	GA	MALE	15 - 24 YEARS	SA	Y	Y	V	Y	TYPHIMURIUM
5968	2005	GA	FEMALE	U UNK	SA	Y	Y	V	Y	TYPHIMURIUM
5972	2005	GA	MALE	25 - 49 YEARS	SA	Y	Y	V	Y	TYPHIMURIUM
5973	2005	GA	MALE	0 - 4 YEARS	SA	Y	Y	V	Y	ISANGI
5974	2005	GA	FEMALE	15 - 24 YEARS	SA	Y	Y	V	Y	TYPHIMURIUM
5991	2005	GA	FEMALE	25 - 49 YEARS	SA	Y	Y	V	Y	TYPHIMURIUM
5992	2005	GA	FEMALE	25 - 49 YEARS	SA	Y	Y	V	Y	TYPHIMURIUM
5998	2005	GA	FEMALE	U UNK	SA	Y	Y	V	Y	TYPHIMURIUM
5999	2005	GA	FEMALE	>49 YEARS	SA	Y	Y	V	Y	TYPHIMURIUM
6000	2005	GA	FEMALE	25 - 49 YEARS	SA	Y	Y	V	Y	ENTERITIDIS
6001	2005	GA	FEMALE	25 - 49 YEARS	SA	Y	Y	V	Y	TYPHIMURIUM
6003	2005	GA	FEMALE	25 - 49 YEARS	SA	Y	Y	V	Y	TYPHIMURIUM
6004	2005	GA	UNK	0 - 4 YEARS	SA	Y	Y	V	Y	TYPHIMURIUM
6023	2005	GA	FEMALE	0 - 4 YEARS	SA	Y	Y	V	Y	TYPHIMURIUM
6031	2005	GA	FEMALE	25 - 49 YEARS	SA	Y	Y	V	Y	ENTERITIDIS
6053	2005	GA	MALE	0 - 4 YEARS	SA	Y	Y	V	Y	POWELL
6054	2005	GA	FEMALE	25 - 49 YEARS	SA	Y	Y	V	Y	TYPHIMURIUM
6055	2005	GA	FEMALE	>49 YEARS	SA	Y	Y	V	Y	TYPHIMURIUM
6056	2005	GA	FEMALE	>49 YEARS	SA	Y	Y	V	Y	TYPHIMURIUM
6057	2005	GA	MALE	0 - 4 YEARS	SA	Y	Y	V	Y	ISANGI
6058	2005	GA	MALE	25 - 49 YEARS	SA	Y	Y	V	Y	TYPHIMURIUM
6061	2005	GA	MALE	25 - 49 YEARS	SA	Y	Y	V	Y	TYPHIMURIUM
6062	2005	GA	MALE	0 - 4 YEARS	SA	Y	Y	V	Y	ISANGI
6064	2005	GA	FEMALE	25 - 49 YEARS	SA	Y	Y	V	Y	TYPHIMURIUM
6072	2005	GA	MALE	15 - 24 YEARS	SA	Y	Y	V	Y	4,5;NONMOTILE
6076	2005	GA	MALE	0 - 4 YEARS	SA	Y	Y	V	Y	TYPHIMURIUM
6078	2005	GA	FEMALE	>49 YEARS	SA	Y	Y	V	Y	ISANGI
6080	2005	GA	UNK	0 - 4 YEARS	SA	Y	Y	V	Y	ISANGI
6081	2005	GA	MALE	5 - 14 YEARS	SA	Y	Y	V	Y	4,5;NONMOTILE
6082	2005	GA	UNK	0 - 4 YEARS	SA	Y	Y	V	Y	ISANGI
6092	2005	GA	MALE	25 - 49 YEARS	SA	Y	Y	V	Y	TYPHIMURIUM
6094	2005	GA	UNK	U UNK	SA	Y	Y	V	Y	TYPHIMURIUM
6096	2005	GA	MALE	25 - 49 YEARS	SA	Y	Y	V	Y	TYPHIMURIUM
6102	2005	GA	FEMALE	0 - 4 YEARS	SA	Y	Y	V	Y	ISANGI
6120	2005	GA	MALE	0 - 4 YEARS	SA	Y	Y	V	Y	MUENCHEN
6121	2005	GA	MALE	0 - 4 YEARS	SA	Y	Y	V	Y	TYPHIMURIUM
6125	2005	GA	FEMALE	25 - 49 YEARS	SA	Y	Y	V	Y	TYPHIMURIUM
6134	2005	GA	FEMALE	25 - 49 YEARS	SA	Y	Y	V	Y	TYPHIMURIUM
6135	2005	GA	MALE	0 - 4 YEARS	SA	Y	Y	V	Y	TYPHIMURIUM
6136	2005	GA	FEMALE	0 - 4 YEARS	SA	Y	Y	V	Y	TYPHIMURIUM
6140	2005	GA	FEMALE	25 - 49 YEARS	SA	Y	Y	V	Y	TYPHIMURIUM
6141	2005	GA	FEMALE	25 - 49 YEARS	SA	Y	Y	V	Y	TYPHIMURIUM
6143	2005	GA	MALE	U UNK	SA	Y	Y	V	Y	TYPHIMURIUM
6144	2005	GA	MALE	>49 YEARS	SA	Y	Y	V	Y	TYPHIMURIUM
6152	2005	GA	FEMALE	25 - 49 YEARS	SA	Y	Y	V	Y	TYPHIMURIUM
6157	2005	GA	MALE	U UNK	SA	Y	Y	V	Y	BOVISMORBIFICANS
6158	2005	GA	MALE	0 - 4 YEARS	SA	Y	Y	V	Y	TYPHIMURIUM
6159	2005	GA	FEMALE	0 - 4 YEARS	SA	Y	Y	V	Y	TYPHIMURIUM
6167	2005	GA	MALE	25 - 49 YEARS	SA	Y	Y	V	Y	TYPHIMURIUM
6170	2005	GA	MALE	25 - 49 YEARS	SA	Y	Y	V	Y	ISANGI
6189	2005	GA	FEMALE	25 - 49 YEARS	SA	Y	Y	V	Y	TYPHIMURIUM
6195	2005	GA	FEMALE	25 - 49 YEARS	SA	Y	Y	V	Y	TYPHIMURIUM
6207	2005	GA	MALE	0 - 4 YEARS	SA	Y	Y	V	Y	TYPHIMURIUM
6213	2005	GA	FEMALE	5 - 14 YEARS	SA	Y	Y	V	Y	TYPHIMURIUM
6214	2005	GA	MALE	>49 YEARS	SA	Y	Y	V	Y	TYPHIMURIUM
6219	2005	GA	MALE	U UNK	SA	Y	Y	V	Y	TYPHIMURIUM
6220	2005	GA	MALE	25 - 49 YEARS	SA	Y	Y	V	Y	ENTERITIDIS
6226	2005	GA	MALE	25 - 49 YEARS	SA	Y	Y	V	Y	TYPHIMURIUM
6227	2005	GA	MALE	>49 YEARS	SA	Y	Y	V	Y	TYPHIMURIUM
6228	2005	GA	MALE	25 - 49 YEARS	SA	Y	Y	V	Y	NON-TYPEABLE
6229	2005	GA	MALE	25 - 49 YEARS	SA	Y	Y	V	Y	TYPHIMURIUM
6231	2005	GA	MALE	25 - 49 YEARS	SA	Y	Y	V	Y	VIRCHOW
6232	2005	GA	MALE	25 - 49 YEARS	SA	Y	Y	V	Y	TYPHIMURIUM
6239	2005	GA	MALE	25 - 49 YEARS	SA	Y	Y	V	Y	TYPHIMURIUM
6246	2005	GA	MALE	25 - 49 YEARS	SA	Y	Y	V	Y	TYPHIMURIUM
6258	2005	GA	FEMALE	25 - 49 YEARS	SA	Y	Y	V	Y	TYPHIMURIUM
6259	2005	GA	FEMALE	25 - 49 YEARS	SA	Y	Y	V	Y	4,5;z10;e,n,z15
6260	2005	GA	FEMALE	25 - 49 YEARS	SA	Y	Y	V	Y	TYPHIMURIUM
6262	2005	GA	FEMALE	25 - 49 YEARS	SA	Y	Y	V	Y	TYPHIMURIUM
6263	2005	GA	MALE	25 - 49 YEARS	SA	Y	Y	V	Y	NON-TYPEABLE
6292	2005	GA	MALE	0 - 4 YEARS	SA	Y	Y	V	Y	TYPHIMURIUM
6309	2005	GA	FEMALE	25 - 49 YEARS	SA	Y	Y	V	Y	4,5;NONMOTILE
6311	2005	GA	MALE	25 - 49 YEARS	SA	Y	Y	V	Y	4,5;NONMOTILE
6345	2005	GA	UNK	25 - 49 YEARS	SA	Y	Y	V	Y	TYPHIMURIUM
6347	2005	GA	FEMALE	0 - 4 YEARS	SA	Y	Y	V	Y	ISANGI
6350	2005	GA	MALE	0 - 4 YEARS	SA	Y	Y	V	Y	TYPHIMURIUM
6386	2005	GA	MALE	25 - 49 YEARS	SA	Y	Y	V	Y	TYPHIMURIUM
6395	2005	GA	FEMALE	25 - 49 YEARS	SA	Y	Y	V	Y	TYPHIMURIUM
6397	2005	GA	FEMALE	25 - 49 YEARS	SA	Y	Y	V	Y	TYPHIMURIUM
6400	2005	GA	MALE	>49 YEARS	SA	Y	Y	V	Y	TYPHIMURIUM
6401	2005	GA	FEMALE	25 - 49 YEARS	SA	Y	Y	V	Y	TYPHIMURIUM
6402	2005	GA	FEMALE	25 - 49 YEARS	SA	Y	Y	V	Y	DUBLIN
6406	2005	GA	FEMALE	0 - 4 YEARS	SA	Y	Y	V	Y	TYPHIMURIUM
6408	2005	GA	FEMALE	>49 YEARS	SA	Y	Y	V	Y	TYPHIMURIUM
6410	2005	GA	FEMALE	25 - 49 YEARS	SA	Y	Y	V	Y	ENTERITIDIS
6412	2005	GA	MALE	25 - 49 YEARS	SA	Y	Y	V	Y	ENTERITIDIS
6413	2005	GA	FEMALE	0 - 4 YEARS	SA	Y	Y	V	Y	TYPHIMURIUM
6441	2005	GA	MALE	0 - 4 YEARS	SA	Y	Y	V	Y	ISANGI
6444	2005	GA	FEMALE	25 - 49 YEARS	SA	Y	Y	V	Y	TYPHIMURIUM
6445	2005	GA	FEMALE	25 - 49 YEARS	SA	Y	Y	V	Y	4,5;-;-
6468	2005	GA	MALE	25 - 49 YEARS	SA	Y	Y	V	Y	TYPHIMURIUM
6469	2005	GA	FEMALE	25 - 49 YEARS	SA	Y	Y	V	Y	TYPHIMURIUM
6470	2005	GA	FEMALE	25 - 49 YEARS	SA	Y	Y	V	Y	TYPHIMURIUM
6489	2005	GA	MALE	25 - 49 YEARS	SA	Y	Y	V	Y	TYPHIMURIUM
6490	2005	GA	MALE	25 - 49 YEARS	SA	Y	Y	V	Y	TYPHIMURIUM
6492	2005	GA	FEMALE	>49 YEARS	SA	Y	Y	V	Y	TYPHIMURIUM
6493	2005	GA	FEMALE	0 - 4 YEARS	SA	Y	Y	V	Y	PANAMA
6494	2005	GA	FEMALE	25 - 49 YEARS	SA	Y	Y	V	Y	TYPHIMURIUM
6495	2005	GA	MALE	25 - 49 YEARS	SA	Y	Y	V	Y	DUBLIN
6496	2005	GA	FEMALE	0 - 4 YEARS	SA	Y	Y	V	Y	ISANGI
6497	2005	GA	MALE	25 - 49 YEARS	SA	Y	Y	V	Y	TYPHIMURIUM
6514	2005	GA	MALE	0 - 4 YEARS	SA	Y	Y	V	Y	TYPHIMURIUM
6546	2005	GA	FEMALE	15 - 24 YEARS	SA	Y	Y	V	Y	TYPHIMURIUM
6548	2005	GA	FEMALE	15 - 24 YEARS	SA	Y	Y	V	Y	TYPHIMURIUM
6549	2005	GA	MALE	25 - 49 YEARS	SA	Y	Y	V	Y	TYPHIMURIUM
6551	2005	GA	FEMALE	0 - 4 YEARS	SA	Y	Y	V	Y	TYPHIMURIUM
6552	2005	GA	MALE	25 - 49 YEARS	SA	Y	Y	V	Y	TYPHIMURIUM
6555	2005	GA	FEMALE	0 - 4 YEARS	SA	Y	Y	V	Y	ISANGI
6558	2005	GA	FEMALE	25 - 49 YEARS	SA	Y	Y	V	Y	TYPHIMURIUM
6561	2005	GA	MALE	25 - 49 YEARS	SA	Y	Y	V	Y	4,5;NONMOTILE
6564	2005	GA	FEMALE	>49 YEARS	SA	Y	Y	V	Y	TYPHIMURIUM
6571	2005	GA	MALE	0 - 4 YEARS	SA	Y	Y	V	Y	SCHWARZENGRUND
6578	2005	GA	FEMALE	25 - 49 YEARS	SA	Y	Y	V	Y	TYPHIMURIUM
6579	2005	GA	FEMALE	0 - 4 YEARS	SA	Y	Y	V	Y	ISANGI
6586	2005	GA	FEMALE	15 - 24 YEARS	SA	Y	Y	V	Y	TYPHIMURIUM
6587	2005	GA	MALE	25 - 49 YEARS	SA	Y	Y	V	Y	TYPHIMURIUM
6588	2005	GA	FEMALE	25 - 49 YEARS	SA	Y	Y	V	Y	TYPHIMURIUM
6589	2005	GA	FEMALE	25 - 49 YEARS	SA	Y	Y	V	Y	TYPHIMURIUM
6590	2005	GA	FEMALE	U UNK	SA	Y	Y	V	Y	TYPHIMURIUM
6603	2005	GA	MALE	25 - 49 YEARS	SA	Y	Y	V	Y	TYPHIMURIUM
6608	2005	GA	FEMALE	5 - 14 YEARS	SA	Y	Y	V	Y	TYPHIMURIUM
6610	2005	GA	FEMALE	25 - 49 YEARS	SA	Y	Y	V	Y	TYPHIMURIUM
6611	2005	GA	FEMALE	25 - 49 YEARS	SA	Y	Y	V	Y	TYPHIMURIUM
6616	2005	GA	UNK	U UNK	SA	Y	Y	V	Y	TYPHIMURIUM
6625	2005	GA	FEMALE	25 - 49 YEARS	SA	Y	Y	V	Y	TYPHIMURIUM
6627	2005	GA	MALE	>49 YEARS	SA	Y	Y	V	Y	TYPHIMURIUM
6629	2005	GA	MALE	>49 YEARS	SA	Y	Y	V	Y	DUBLIN
6632	2005	GA	FEMALE	25 - 49 YEARS	SA	Y	Y	V	Y	TYPHIMURIUM
6633	2005	GA	MALE	>49 YEARS	SA	Y	Y	V	Y	TYPHIMURIUM
6634	2005	GA	FEMALE	15 - 24 YEARS	SA	Y	Y	V	Y	TYPHIMURIUM
6636	2005	GA	FEMALE	25 - 49 YEARS	SA	Y	Y	V	Y	TYPHIMURIUM
6642	2005	GA	FEMALE	25 - 49 YEARS	SA	Y	Y	V	Y	TYPHIMURIUM
6650	2005	GA	FEMALE	25 - 49 YEARS	SA	Y	Y	V	Y	TYPHIMURIUM
6651	2005	GA	FEMALE	25 - 49 YEARS	SA	Y	Y	V	Y	TYPHIMURIUM
6652	2005	GA	FEMALE	0 - 4 YEARS	SA	Y	Y	V	Y	TYPHIMURIUM
6668	2005	GA	FEMALE	0 - 4 YEARS	SA	Y	Y	V	Y	ISANGI
6669	2005	GA	MALE	0 - 4 YEARS	SA	Y	Y	V	Y	ISANGI
6676	2005	GA	FEMALE	25 - 49 YEARS	SA	Y	Y	V	Y	NON-TYPEABLE
6679	2005	GA	FEMALE	>49 YEARS	SA	Y	Y	V	Y	TYPHIMURIUM
6685	2005	GA	UNK	0 - 4 YEARS	SA	Y	Y	V	Y	TYPHIMURIUM
6686	2005	GA	FEMALE	>49 YEARS	SA	Y	Y	V	Y	TYPHIMURIUM
6687	2005	GA	MALE	25 - 49 YEARS	SA	Y	Y	V	Y	TYPHIMURIUM
6688	2005	GA	MALE	5 - 14 YEARS	SA	Y	Y	V	Y	TYPHIMURIUM
6689	2005	GA	FEMALE	25 - 49 YEARS	SA	Y	Y	V	Y	TYPHIMURIUM
6690	2005	GA	FEMALE	25 - 49 YEARS	SA	Y	Y	V	Y	TYPHIMURIUM
6724	2005	GA	FEMALE	25 - 49 YEARS	SA	Y	Y	V	Y	ENTERITIDIS
6726	2005	GA	MALE	>49 YEARS	SA	Y	Y	V	Y	TYPHIMURIUM
6728	2005	GA	FEMALE	U UNK	SA	Y	Y	V	Y	2;-;-
6729	2005	GA	MALE	>49 YEARS	SA	Y	Y	V	Y	TYPHIMURIUM
6730	2005	GA	FEMALE	15 - 24 YEARS	SA	Y	Y	V	Y	TYPHIMURIUM
6731	2005	GA	MALE	0 - 4 YEARS	SA	Y	Y	V	Y	TYPHIMURIUM
6751	2005	GA	FEMALE	25 - 49 YEARS	SA	Y	Y	V	Y	TYPHIMURIUM
6784	2005	GA	FEMALE	15 - 24 YEARS	SA	Y	Y	V	Y	DUBLIN
6808	2005	GA	MALE	0 - 4 YEARS	SA	Y	Y	V	Y	TYPHIMURIUM
6888	2005	GA	FEMALE	25 - 49 YEARS	SA	Y	Y	V	Y	ISANGI
6889	2005	GA	FEMALE	>49 YEARS	SA	Y	Y	V	Y	TYPHIMURIUM
6890	2005	GA	MALE	15 - 24 YEARS	SA	Y	Y	V	Y	DUBLIN
6892	2005	GA	MALE	0 - 4 YEARS	SA	Y	Y	V	Y	ENTERITIDIS
6895	2005	GA	MALE	25 - 49 YEARS	SA	Y	Y	V	Y	TYPHIMURIUM
6896	2005	GA	MALE	25 - 49 YEARS	SA	Y	Y	V	Y	TYPHIMURIUM
6901	2005	GA	FEMALE	5 - 14 YEARS	SA	Y	Y	V	Y	4,5;NONMOTILE
6917	2005	GA	MALE	25 - 49 YEARS	SA	Y	Y	V	Y	TYPHIMURIUM
6936	2005	GA	MALE	25 - 49 YEARS	SA	Y	Y	V	Y	TYPHIMURIUM
6937	2005	GA	FEMALE	25 - 49 YEARS	SA	Y	Y	V	Y	TYPHIMURIUM
6938	2005	GA	MALE	>49 YEARS	SA	Y	Y	V	Y	TYPHIMURIUM
6939	2005	GA	MALE	25 - 49 YEARS	SA	Y	Y	V	Y	ENTERITIDIS
6940	2005	GA	FEMALE	0 - 4 YEARS	SA	Y	Y	V	Y	ISANGI
6941	2005	GA	MALE	25 - 49 YEARS	SA	Y	Y	V	Y	TYPHIMURIUM
6948	2005	GA	FEMALE	5 - 14 YEARS	SA	Y	Y	V	Y	TYPHIMURIUM
6949	2005	GA	FEMALE	5 - 14 YEARS	SA	Y	Y	V	Y	TYPHIMURIUM
6975	2005	GA	FEMALE	25 - 49 YEARS	SA	Y	Y	V	Y	TYPHIMURIUM
6982	2005	GA	MALE	25 - 49 YEARS	SA	Y	Y	V	Y	TYPHIMURIUM
6991	2005	GA	UNK	25 - 49 YEARS	SA	Y	Y	V	Y	TYPHIMURIUM
6996	2005	GA	FEMALE	>49 YEARS	SA	Y	Y	V	Y	TYPHIMURIUM
6997	2005	GA	FEMALE	5 - 14 YEARS	SA	Y	Y	V	Y	ENTERITIDIS
7014	2005	GA	FEMALE	25 - 49 YEARS	SA	Y	Y	V	Y	TYPHIMURIUM
7015	2005	GA	MALE	15 - 24 YEARS	SA	Y	Y	V	Y	TYPHIMURIUM
7016	2005	GA	MALE	0 - 4 YEARS	SA	Y	Y	V	Y	ISANGI
7018	2005	GA	MALE	25 - 49 YEARS	SA	Y	Y	V	Y	4,5;NONMOTILE
7019	2005	GA	MALE	25 - 49 YEARS	SA	Y	Y	V	Y	TYPHIMURIUM
7020	2005	GA	FEMALE	25 - 49 YEARS	SA	Y	Y	V	Y	TYPHIMURIUM
7021	2005	GA	FEMALE	25 - 49 YEARS	SA	Y	Y	V	Y	TYPHIMURIUM
7023	2005	GA	MALE	25 - 49 YEARS	SA	Y	Y	V	Y	ENTERITIDIS
7024	2005	GA	FEMALE	>49 YEARS	SA	Y	Y	V	Y	TYPHIMURIUM
7035	2005	GA	MALE	25 - 49 YEARS	SA	Y	Y	V	Y	TYPHIMURIUM
7064	2005	GA	FEMALE	25 - 49 YEARS	SA	Y	Y	V	Y	DUBLIN
7094	2005	GA	FEMALE	15 - 24 YEARS	SA	Y	Y	V	Y	TYPHIMURIUM
7095	2005	GA	MALE	0 - 4 YEARS	SA	Y	Y	V	Y	TYPHIMURIUM
7098	2005	GA	FEMALE	0 - 4 YEARS	SA	Y	Y	V	Y	TYPHIMURIUM
7099	2005	GA	MALE	25 - 49 YEARS	SA	Y	Y	V	Y	ENTERITIDIS
7100	2005	GA	MALE	0 - 4 YEARS	SA	Y	Y	V	Y	TYPHIMURIUM
7102	2005	GA	FEMALE	0 - 4 YEARS	SA	Y	Y	V	Y	TYPHIMURIUM
7109	2005	GA	FEMALE	>49 YEARS	SA	Y	Y	V	Y	TYPHIMURIUM
7111	2005	GA	MALE	25 - 49 YEARS	SA	Y	Y	V	Y	NON-TYPEABLE
7112	2005	GA	MALE	25 - 49 YEARS	SA	Y	Y	V	Y	TYPHIMURIUM
7129	2005	GA	FEMALE	25 - 49 YEARS	SA	Y	Y	V	Y	4,5;NONMOTILE
7133	2005	GA	MALE	25 - 49 YEARS	SA	Y	Y	V	Y	TYPHIMURIUM
7134	2005	GA	MALE	25 - 49 YEARS	SA	Y	Y	V	Y	TYPHIMURIUM
7137	2005	GA	MALE	25 - 49 YEARS	SA	Y	Y	V	Y	TYPHIMURIUM
7138	2005	GA	MALE	0 - 4 YEARS	SA	Y	Y	V	Y	EPPENDORF
7150	2005	GA	MALE	25 - 49 YEARS	SA	Y	Y	V	Y	TYPHIMURIUM
7151	2005	GA	MALE	>49 YEARS	SA	Y	Y	V	Y	TYPHIMURIUM
7152	2005	GA	FEMALE	25 - 49 YEARS	SA	Y	Y	V	Y	TYPHIMURIUM
7154	2005	GA	FEMALE	25 - 49 YEARS	SA	Y	Y	V	Y	ISANGI
7157	2005	GA	MALE	0 - 4 YEARS	SA	Y	Y	V	Y	DUBLIN
7199	2005	GA	MALE	25 - 49 YEARS	SA	Y	Y	V	Y	TYPHIMURIUM
7204	2005	GA	MALE	25 - 49 YEARS	SA	Y	Y	V	Y	ENTERITIDIS
7222	2005	GA	FEMALE	25 - 49 YEARS	SA	Y	Y	V	Y	DUBLIN
7226	2005	GA	MALE	25 - 49 YEARS	SA	Y	Y	V	Y	ENTERITIDIS
7227	2005	GA	FEMALE	25 - 49 YEARS	SA	Y	Y	V	Y	ENTERITIDIS
7229	2005	GA	MALE	25 - 49 YEARS	SA	Y	Y	V	Y	TYPHIMURIUM
7233	2005	GA	MALE	0 - 4 YEARS	SA	Y	Y	V	Y	TYPHIMURIUM
7234	2005	GA	FEMALE	U UNK	SA	Y	Y	V	Y	TYPHIMURIUM
7246	2005	GA	FEMALE	25 - 49 YEARS	SA	Y	Y	V	Y	TYPHIMURIUM
7247	2005	GA	MALE	25 - 49 YEARS	SA	Y	Y	V	Y	TYPHIMURIUM
7249	2005	GA	MALE	25 - 49 YEARS	SA	Y	Y	V	Y	TYPHIMURIUM
7256	2005	GA	FEMALE	25 - 49 YEARS	SA	Y	Y	V	Y	TYPHIMURIUM
7263	2005	GA	FEMALE	0 - 4 YEARS	SA	Y	Y	V	Y	TYPHIMURIUM
7268	2005	GA	MALE	25 - 49 YEARS	SA	Y	Y	V	Y	TYPHIMURIUM
7269	2005	GA	MALE	25 - 49 YEARS	SA	Y	Y	V	Y	4,5;NONMOTILE
7275	2005	GA	MALE	0 - 4 YEARS	SA	Y	Y	V	Y	ISANGI
7282	2005	GA	FEMALE	25 - 49 YEARS	SA	Y	Y	V	Y	TYPHIMURIUM
7283	2005	GA	MALE	25 - 49 YEARS	SA	Y	Y	V	Y	TYPHIMURIUM
7303	2005	GA	MALE	25 - 49 YEARS	SA	Y	Y	V	Y	TYPHIMURIUM
7304	2005	GA	MALE	5 - 14 YEARS	SA	Y	Y	V	Y	TYPHIMURIUM
7340	2005	GA	FEMALE	25 - 49 YEARS	SA	Y	Y	V	Y	TYPHIMURIUM
7341	2005	GA	MALE	25 - 49 YEARS	SA	Y	Y	V	Y	TYPHIMURIUM
7356	2005	GA	MALE	5 - 14 YEARS	SA	Y	Y	V	Y	4,5;NONMOTILE
7357	2005	GA	FEMALE	25 - 49 YEARS	SA	Y	Y	V	Y	ISANGI
7358	2005	GA	MALE	25 - 49 YEARS	SA	Y	Y	V	Y	TYPHIMURIUM
7359	2005	GA	MALE	25 - 49 YEARS	SA	Y	Y	V	Y	4,5;NONMOTILE
7369	2005	GA	FEMALE	25 - 49 YEARS	SA	Y	Y	V	Y	TYPHIMURIUM
7371	2005	GA	FEMALE	25 - 49 YEARS	SA	Y	Y	V	Y	TYPHIMURIUM
7379	2005	GA	MALE	25 - 49 YEARS	SA	Y	Y	V	Y	TYPHIMURIUM
7384	2005	GA	MALE	>49 YEARS	SA	Y	Y	V	Y	ENTERITIDIS
7389	2005	GA	FEMALE	15 - 24 YEARS	SA	Y	Y	V	Y	TYPHIMURIUM
7390	2005	GA	MALE	>49 YEARS	SA	Y	Y	V	Y	TYPHIMURIUM
7391	2005	GA	MALE	25 - 49 YEARS	SA	Y	Y	V	Y	4,5;NONMOTILE
7395	2005	GA	FEMALE	25 - 49 YEARS	SA	Y	Y	V	Y	LAWNDALE
7397	2005	GA	UNK	0 - 4 YEARS	SA	Y	Y	V	Y	TYPHIMURIUM
7398	2005	GA	FEMALE	15 - 24 YEARS	SA	Y	Y	V	Y	TYPHIMURIUM
7399	2005	GA	FEMALE	15 - 24 YEARS	SA	Y	Y	V	Y	TYPHIMURIUM
7410	2005	GA	FEMALE	0 - 4 YEARS	SA	Y	Y	A	Y	UNK
7427	2005	GA	MALE	25 - 49 YEARS	SA	Y	Y	V	Y	TYPHIMURIUM
7430	2005	GA	MALE	25 - 49 YEARS	SA	Y	Y	V	Y	ENTERITIDIS
7434	2005	GA	FEMALE	25 - 49 YEARS	SA	Y	Y	V	Y	NON-TYPEABLE
7441	2005	GA	FEMALE	15 - 24 YEARS	SA	Y	Y	V	Y	4,5;NONMOTILE
7442	2005	GA	MALE	25 - 49 YEARS	SA	Y	Y	V	Y	TYPHIMURIUM
7443	2005	GA	MALE	U UNK	SA	Y	Y	V	Y	BRAENDERUP
7463	2005	GA	FEMALE	U UNK	SA	Y	Y	V	Y	ENTERITIDIS
7480	2005	GA	FEMALE	25 - 49 YEARS	SA	Y	Y	V	Y	ENTERITIDIS
7482	2005	GA	MALE	25 - 49 YEARS	SA	Y	Y	V	Y	TYPHIMURIUM
7483	2005	GA	MALE	0 - 4 YEARS	SA	Y	Y	V	Y	TYPHIMURIUM
7485	2005	GA	MALE	U UNK	SA	Y	Y	V	Y	TYPHIMURIUM
7502	2005	GA	MALE	U UNK	SA	Y	Y	V	Y	TYPHIMURIUM
7503	2005	GA	FEMALE	25 - 49 YEARS	SA	Y	Y	V	Y	TYPHIMURIUM
7504	2005	GA	MALE	25 - 49 YEARS	SA	Y	Y	V	Y	TYPHIMURIUM
7505	2005	GA	FEMALE	25 - 49 YEARS	SA	Y	Y	V	Y	TYPHIMURIUM
7507	2005	GA	MALE	0 - 4 YEARS	SA	Y	Y	V	Y	ENTERITIDIS
7515	2005	GA	MALE	25 - 49 YEARS	SA	Y	Y	V	Y	TYPHIMURIUM
7516	2005	GA	FEMALE	25 - 49 YEARS	SA	Y	Y	V	Y	TYPHIMURIUM
7518	2005	GA	MALE	25 - 49 YEARS	SA	Y	Y	V	Y	TYPHIMURIUM
7562	2005	GA	MALE	25 - 49 YEARS	SA	Y	Y	V	Y	TYPHIMURIUM
7563	2005	GA	FEMALE	25 - 49 YEARS	SA	Y	Y	V	Y	TYPHIMURIUM
7587	2005	GA	MALE	U UNK	SA	Y	Y	V	Y	TYPHIMURIUM
7588	2005	GA	MALE	>49 YEARS	SA	Y	Y	V	Y	ENTERITIDIS
7589	2005	GA	FEMALE	25 - 49 YEARS	SA	Y	Y	V	Y	TYPHIMURIUM
7591	2005	GA	MALE	25 - 49 YEARS	SA	Y	Y	V	Y	TYPHIMURIUM
7592	2005	GA	FEMALE	25 - 49 YEARS	SA	Y	Y	V	Y	ENTERITIDIS
7593	2005	GA	MALE	25 - 49 YEARS	SA	Y	Y	V	Y	TYPHIMURIUM
7595	2005	GA	MALE	25 - 49 YEARS	SA	Y	Y	V	Y	ENTERITIDIS
7597	2005	GA	MALE	25 - 49 YEARS	SA	Y	Y	V	Y	TYPHIMURIUM
7600	2005	GA	FEMALE	15 - 24 YEARS	SA	Y	Y	V	Y	SCHWARZENGRUND
7619	2005	GA	FEMALE	U UNK	SA	Y	Y	V	Y	NON-TYPEABLE
7620	2005	GA	FEMALE	5 - 14 YEARS	SA	Y	Y	V	Y	ENTERITIDIS
7624	2005	GA	FEMALE	25 - 49 YEARS	SA	Y	Y	V	Y	TYPHIMURIUM
7634	2005	GA	FEMALE	>49 YEARS	SA	Y	Y	V	Y	TYPHIMURIUM
7635	2005	GA	MALE	25 - 49 YEARS	SA	Y	Y	V	Y	TYPHIMURIUM
7645	2005	GA	FEMALE	25 - 49 YEARS	SA	Y	Y	V	Y	TYPHIMURIUM
7646	2005	GA	MALE	25 - 49 YEARS	SA	Y	Y	V	Y	DUBLIN
7686	2005	GA	FEMALE	25 - 49 YEARS	SA	Y	Y	V	Y	TYPHIMURIUM
7687	2005	GA	MALE	25 - 49 YEARS	SA	Y	Y	V	Y	TYPHIMURIUM
7694	2005	GA	MALE	>49 YEARS	SA	Y	Y	V	Y	ENTERITIDIS
7696	2005	GA	FEMALE	0 - 4 YEARS	SA	Y	Y	V	Y	SPECIES
7697	2005	GA	FEMALE	25 - 49 YEARS	SA	Y	Y	V	Y	DUBLIN
7698	2005	GA	MALE	25 - 49 YEARS	SA	Y	Y	V	Y	TYPHIMURIUM
7699	2005	GA	FEMALE	>49 YEARS	SA	Y	Y	V	Y	TYPHIMURIUM
7715	2005	GA	MALE	25 - 49 YEARS	SA	Y	Y	V	Y	TYPHIMURIUM
7758	2005	GA	FEMALE	15 - 24 YEARS	SA	Y	Y	V	Y	ENTERITIDIS
7759	2005	GA	UNK	U UNK	SA	Y	Y	V	Y	TYPHIMURIUM
7760	2005	GA	FEMALE	25 - 49 YEARS	SA	Y	Y	V	Y	TYPHIMURIUM
7761	2005	GA	MALE	25 - 49 YEARS	SA	Y	Y	V	Y	TYPHIMURIUM
7762	2005	GA	MALE	25 - 49 YEARS	SA	Y	Y	V	Y	4,5;NONMOTILE
7776	2005	GA	MALE	25 - 49 YEARS	SA	Y	Y	V	Y	TYPHIMURIUM
7785	2005	GA	FEMALE	25 - 49 YEARS	SA	Y	Y	V	Y	TYPHIMURIUM
7786	2005	GA	MALE	>49 YEARS	SA	Y	Y	V	Y	TYPHIMURIUM
7787	2005	GA	UNK	0 - 4 YEARS	SA	Y	Y	V	Y	9;ENX;-
7788	2005	GA	FEMALE	U UNK	SA	Y	Y	V	Y	TYPHIMURIUM
7789	2005	GA	MALE	25 - 49 YEARS	SA	Y	Y	V	Y	TYPHIMURIUM
7790	2005	GA	MALE	25 - 49 YEARS	SA	Y	Y	V	Y	TYPHIMURIUM
7794	2005	GA	MALE	25 - 49 YEARS	SA	Y	Y	V	Y	TYPHIMURIUM
7796	2005	GA	UNK	0 - 4 YEARS	SA	Y	Y	V	Y	TYPHIMURIUM
7797	2005	GA	FEMALE	25 - 49 YEARS	SA	Y	Y	V	Y	DUBLIN
7798	2005	GA	MALE	25 - 49 YEARS	SA	Y	Y	V	Y	TYPHIMURIUM
7801	2005	GA	MALE	U UNK	SA	Y	Y	V	Y	TYPHIMURIUM
7802	2005	GA	UNK	U UNK	SA	Y	Y	V	Y	TYPHIMURIUM
7803	2005	GA	FEMALE	25 - 49 YEARS	SA	Y	Y	V	Y	TYPHIMURIUM
7804	2005	GA	FEMALE	25 - 49 YEARS	SA	Y	Y	V	Y	TYPHIMURIUM
7849	2005	GA	MALE	U UNK	SA	Y	Y	V	Y	TYPHIMURIUM
7850	2005	GA	MALE	25 - 49 YEARS	SA	Y	Y	V	Y	OTHMARSCHEN
7855	2005	GA	FEMALE	U UNK	SA	Y	Y	V	Y	TYPHIMURIUM
7856	2005	GA	FEMALE	U UNK	SA	Y	Y	V	Y	4,5;NONMOTILE
7857	2005	GA	MALE	25 - 49 YEARS	SA	Y	Y	V	Y	DUBLIN
7858	2005	GA	MALE	25 - 49 YEARS	SA	Y	Y	V	Y	TYPHIMURIUM
7867	2005	GA	FEMALE	25 - 49 YEARS	SA	Y	Y	V	Y	ENTERITIDIS
7868	2005	GA	MALE	25 - 49 YEARS	SA	Y	Y	V	Y	TYPHIMURIUM
7869	2005	GA	MALE	25 - 49 YEARS	SA	Y	Y	V	Y	TYPHIMURIUM
7871	2005	GA	MALE	25 - 49 YEARS	SA	Y	Y	V	Y	TYPHIMURIUM
7875	2005	GA	MALE	0 - 4 YEARS	SA	Y	Y	V	Y	HADAR
7885	2005	GA	MALE	25 - 49 YEARS	SA	Y	Y	V	Y	ROODEPOORT
7886	2005	GA	FEMALE	25 - 49 YEARS	SA	Y	Y	V	Y	TYPHIMURIUM
7887	2005	GA	FEMALE	25 - 49 YEARS	SA	Y	Y	V	Y	TYPHIMURIUM
7888	2005	GA	MALE	25 - 49 YEARS	SA	Y	Y	V	Y	TYPHIMURIUM
7889	2005	GA	MALE	25 - 49 YEARS	SA	Y	Y	V	Y	TYPHIMURIUM
7896	2005	GA	FEMALE	25 - 49 YEARS	SA	Y	Y	V	Y	TYPHIMURIUM
7897	2005	GA	MALE	>49 YEARS	SA	Y	Y	V	Y	TYPHIMURIUM
7898	2005	GA	MALE	25 - 49 YEARS	SA	Y	Y	V	Y	ENTERITIDIS
7899	2005	GA	MALE	0 - 4 YEARS	SA	Y	Y	V	Y	TYPHIMURIUM
7900	2005	GA	MALE	25 - 49 YEARS	SA	Y	Y	V	Y	TYPHIMURIUM
7901	2005	GA	MALE	>49 YEARS	SA	Y	Y	V	Y	TYPHIMURIUM
7902	2005	GA	MALE	0 - 4 YEARS	SA	Y	Y	V	Y	TYPHIMURIUM
7903	2005	GA	FEMALE	25 - 49 YEARS	SA	Y	Y	V	Y	TYPHIMURIUM
7904	2005	GA	FEMALE	25 - 49 YEARS	SA	Y	Y	V	Y	TYPHIMURIUM
7905	2005	GA	FEMALE	25 - 49 YEARS	SA	Y	Y	V	Y	TYPHIMURIUM
7918	2005	GA	MALE	>49 YEARS	SA	Y	Y	V	Y	TYPHIMURIUM
7920	2005	GA	FEMALE	25 - 49 YEARS	SA	Y	Y	V	Y	TYPHIMURIUM
7921	2005	GA	FEMALE	0 - 4 YEARS	SA	Y	Y	V	Y	TYPHIMURIUM
7922	2005	GA	FEMALE	U UNK	SA	Y	Y	V	Y	TYPHIMURIUM
7923	2005	GA	MALE	25 - 49 YEARS	SA	Y	Y	V	Y	TYPHIMURIUM
7924	2005	GA	UNK	25 - 49 YEARS	SA	Y	Y	V	Y	TYPHIMURIUM
7925	2005	GA	MALE	25 - 49 YEARS	SA	Y	Y	V	Y	TYPHIMURIUM
7926	2005	GA	UNK	25 - 49 YEARS	SA	Y	Y	V	Y	TYPHIMURIUM
7941	2005	GA	FEMALE	25 - 49 YEARS	SA	Y	Y	V	Y	TYPHIMURIUM
7948	2005	GA	MALE	25 - 49 YEARS	SA	Y	Y	V	Y	TYPHIMURIUM
7957	2005	GA	MALE	25 - 49 YEARS	SA	Y	Y	V	Y	TYPHIMURIUM
7972	2005	GA	FEMALE	25 - 49 YEARS	SA	Y	Y	V	Y	TYPHIMURIUM
7996	2005	GA	FEMALE	U UNK	SA	Y	Y	V	Y	TYPHIMURIUM
7997	2005	GA	FEMALE	25 - 49 YEARS	SA	Y	Y	V	Y	TYPHIMURIUM
7998	2005	GA	MALE	25 - 49 YEARS	SA	Y	Y	V	Y	TYPHIMURIUM
7999	2005	GA	MALE	U UNK	SA	Y	Y	V	Y	ISANGI
8001	2005	GA	MALE	0 - 4 YEARS	SA	Y	Y	V	Y	TYPHIMURIUM
8002	2005	GA	FEMALE	25 - 49 YEARS	SA	Y	Y	V	Y	TYPHIMURIUM
8020	2005	GA	FEMALE	25 - 49 YEARS	SA	Y	Y	V	Y	TYPHIMURIUM
8116	2005	GA	MALE	0 - 4 YEARS	SA	Y	Y	M	Y	UNK
8117	2005	GA	FEMALE	>49 YEARS	SA	Y	Y	M	Y	UNK
8119	2005	GA	MALE	25 - 49 YEARS	SA	Y	Y	M	Y	UNK
8122	2005	GA	FEMALE	0 - 4 YEARS	SA	Y	Y	A	Y	UNK
8123	2005	GA	FEMALE	5 - 14 YEARS	SA	Y	Y	A	Y	UNK
8124	2005	GA	FEMALE	15 - 24 YEARS	SA	Y	Y	A	Y	UNK
8134	2005	GA	MALE	25 - 49 YEARS	SA	Y	Y	M	Y	UNK
8135	2005	GA	FEMALE	25 - 49 YEARS	SA	Y	Y	M	Y	UNK
8136	2005	GA	MALE	25 - 49 YEARS	SA	Y	Y	M	Y	UNK
8137	2005	GA	MALE	25 - 49 YEARS	SA	Y	Y	M	Y	UNK
8138	2005	GA	FEMALE	25 - 49 YEARS	SA	Y	Y	M	Y	UNK
8140	2005	GA	FEMALE	25 - 49 YEARS	SA	Y	Y	M	Y	UNK
8141	2005	GA	MALE	25 - 49 YEARS	SA	Y	Y	M	Y	UNK
8144	2005	GA	MALE	0 - 4 YEARS	SA	Y	Y	M	Y	UNK
8145	2005	GA	FEMALE	25 - 49 YEARS	SA	Y	Y	M	Y	UNK
8146	2005	GA	MALE	5 - 14 YEARS	SA	Y	Y	M	Y	UNK
8148	2005	GA	FEMALE	25 - 49 YEARS	SA	Y	Y	M	Y	UNK
8270	2006	GA	MALE	0 - 4 YEARS	SA	Y	Y	V	Y	ISANGI
8271	2006	GA	MALE	25 - 49 YEARS	SA	Y	Y	V	Y	TYPHIMURIUM
8272	2006	GA	MALE	0 - 4 YEARS	SA	Y	Y	V	Y	ENTERITIDIS
8273	2006	GA	MALE	25 - 49 YEARS	SA	Y	Y	V	Y	TYPHIMURIUM
8276	2006	GA	MALE	5 - 14 YEARS	SA	Y	Y	V	Y	TYPHIMURIUM
8280	2006	GA	FEMALE	15 - 24 YEARS	SA	Y	Y	V	Y	TYPHIMURIUM
8281	2006	GA	MALE	25 - 49 YEARS	SA	Y	Y	V	Y	TYPHIMURIUM
8282	2006	GA	FEMALE	25 - 49 YEARS	SA	Y	Y	V	Y	4,5;NONMOTILE
8283	2006	GA	FEMALE	0 - 4 YEARS	SA	Y	Y	V	Y	TYPHIMURIUM
8284	2006	GA	FEMALE	>49 YEARS	SA	Y	Y	V	Y	TYPHIMURIUM
8285	2006	GA	FEMALE	25 - 49 YEARS	SA	Y	Y	V	Y	DUBLIN
8286	2006	GA	MALE	5 - 14 YEARS	SA	Y	Y	V	Y	4,5;NONMOTILE
8287	2006	GA	UNK	0 - 4 YEARS	SA	Y	Y	V	Y	6,7;NONMOTILE
8288	2006	GA	FEMALE	25 - 49 YEARS	SA	Y	Y	V	Y	TYPHIMURIUM
8295	2006	GA	FEMALE	25 - 49 YEARS	SA	Y	Y	V	Y	TYPHIMURIUM
8300	2006	GA	MALE	25 - 49 YEARS	SA	Y	Y	V	Y	TYPHIMURIUM
8301	2006	GA	MALE	25 - 49 YEARS	SA	Y	Y	V	Y	ENTERITIDIS
8303	2006	GA	FEMALE	25 - 49 YEARS	SA	Y	Y	V	Y	TYPHIMURIUM
8305	2006	GA	MALE	25 - 49 YEARS	SA	Y	Y	V	Y	TYPHIMURIUM
8306	2006	GA	MALE	25 - 49 YEARS	SA	Y	Y	V	Y	TYPHIMURIUM
8307	2006	GA	MALE	25 - 49 YEARS	SA	Y	Y	V	Y	TYPHIMURIUM
8309	2006	GA	MALE	0 - 4 YEARS	SA	Y	Y	V	Y	ISANGI
8310	2006	GA	MALE	25 - 49 YEARS	SA	Y	Y	V	Y	4,5;NONMOTILE
8311	2006	GA	FEMALE	>49 YEARS	SA	Y	Y	V	Y	TYPHIMURIUM
8312	2006	GA	FEMALE	25 - 49 YEARS	SA	Y	Y	V	Y	TYPHIMURIUM
8314	2006	GA	MALE	25 - 49 YEARS	SA	Y	Y	V	Y	TYPHIMURIUM
8317	2006	GA	MALE	0 - 4 YEARS	SA	Y	Y	V	Y	MUENCHEN
8318	2006	GA	MALE	>49 YEARS	SA	Y	Y	V	Y	TYPHIMURIUM
8319	2006	GA	MALE	25 - 49 YEARS	SA	Y	Y	V	Y	TYPHIMURIUM
8322	2006	GA	FEMALE	>49 YEARS	SA	Y	Y	V	Y	TYPHIMURIUM
8323	2006	GA	MALE	0 - 4 YEARS	SA	Y	Y	V	Y	TYPHIMURIUM
8324	2006	GA	UNK	25 - 49 YEARS	SA	Y	Y	V	Y	TYPHIMURIUM
8325	2006	GA	MALE	0 - 4 YEARS	SA	Y	Y	V	Y	DUBLIN
8326	2006	GA	MALE	25 - 49 YEARS	SA	Y	Y	V	Y	TYPHIMURIUM
8328	2006	GA	FEMALE	0 - 4 YEARS	SA	Y	Y	V	Y	TYPHIMURIUM
8332	2006	GA	FEMALE	>49 YEARS	SA	Y	Y	V	Y	TYPHIMURIUM
8338	2006	GA	FEMALE	25 - 49 YEARS	SA	Y	Y	V	Y	4,5;NONMOTILE
8339	2006	GA	FEMALE	25 - 49 YEARS	SA	Y	Y	V	Y	4,5;NONMOTILE
8340	2006	GA	FEMALE	0 - 4 YEARS	SA	Y	Y	V	Y	TYPHIMURIUM
8341	2006	GA	MALE	25 - 49 YEARS	SA	Y	Y	V	Y	TYPHIMURIUM
8342	2006	GA	MALE	>49 YEARS	SA	Y	Y	V	Y	TYPHIMURIUM
8343	2006	GA	FEMALE	25 - 49 YEARS	SA	Y	Y	V	Y	TYPHIMURIUM
8345	2006	GA	MALE	>49 YEARS	SA	Y	Y	V	Y	TYPHIMURIUM
8351	2006	GA	MALE	0 - 4 YEARS	SA	Y	Y	V	Y	SCHWARZENGRUND
8393	2006	GA	FEMALE	U UNK	SA	Y	Y	V	Y	TYPHIMURIUM
8394	2006	GA	FEMALE	25 - 49 YEARS	SA	Y	Y	V	Y	TYPHIMURIUM
8400	2006	GA	MALE	25 - 49 YEARS	SA	Y	Y	V	Y	TYPHIMURIUM
8435	2006	GA	MALE	0 - 4 YEARS	SA	Y	Y	V	Y	TYPHIMURIUM
8436	2006	GA	MALE	0 - 4 YEARS	SA	Y	Y	V	Y	6,7;d;-
8437	2006	GA	FEMALE	0 - 4 YEARS	SA	Y	Y	V	Y	TYPHIMURIUM
8443	2006	GA	FEMALE	25 - 49 YEARS	SA	Y	Y	V	Y	TYPHIMURIUM
8444	2006	GA	FEMALE	25 - 49 YEARS	SA	Y	Y	V	Y	TYPHIMURIUM
8453	2006	GA	MALE	25 - 49 YEARS	SA	Y	Y	V	Y	TYPHIMURIUM
8454	2006	GA	MALE	25 - 49 YEARS	SA	Y	Y	V	Y	ENTERITIDIS
8455	2006	GA	FEMALE	25 - 49 YEARS	SA	Y	Y	V	Y	TYPHIMURIUM
8456	2006	GA	MALE	25 - 49 YEARS	SA	Y	Y	V	Y	TYPHIMURIUM
8457	2006	GA	FEMALE	15 - 24 YEARS	SA	Y	Y	V	Y	TYPHIMURIUM
8458	2006	GA	FEMALE	25 - 49 YEARS	SA	Y	Y	V	Y	TYPHIMURIUM
8477	2006	GA	MALE	25 - 49 YEARS	SA	Y	Y	V	Y	TYPHIMURIUM
8478	2006	GA	FEMALE	U UNK	SA	Y	Y	V	Y	TYPHIMURIUM
8479	2006	GA	FEMALE	0 - 4 YEARS	SA	Y	Y	V	Y	ENTERITIDIS
8480	2006	GA	FEMALE	25 - 49 YEARS	SA	Y	Y	V	Y	TYPHIMURIUM
8490	2006	GA	FEMALE	25 - 49 YEARS	SA	Y	Y	V	Y	4,5;NONMOTILE
8492	2006	GA	FEMALE	25 - 49 YEARS	SA	Y	Y	V	Y	TYPHIMURIUM
8493	2006	GA	MALE	25 - 49 YEARS	SA	Y	Y	V	Y	TYPHIMURIUM
8496	2006	GA	FEMALE	15 - 24 YEARS	SA	Y	Y	V	Y	TYPHIMURIUM
8497	2006	GA	MALE	25 - 49 YEARS	SA	Y	Y	V	Y	TYPHIMURIUM
8498	2006	GA	FEMALE	U UNK	SA	Y	Y	V	Y	TYPHIMURIUM
8499	2006	GA	MALE	U UNK	SA	Y	Y	V	Y	TYPHIMURIUM
8530	2006	GA	FEMALE	25 - 49 YEARS	SA	Y	Y	V	Y	TYPHIMURIUM
8534	2006	GA	FEMALE	25 - 49 YEARS	SA	Y	Y	V	Y	TYPHIMURIUM
8535	2006	GA	MALE	0 - 4 YEARS	SA	Y	Y	V	Y	TYPHIMURIUM
8537	2006	GA	FEMALE	25 - 49 YEARS	SA	Y	Y	V	Y	TYPHIMURIUM
8538	2006	GA	MALE	>49 YEARS	SA	Y	Y	V	Y	TYPHIMURIUM
8539	2006	GA	FEMALE	25 - 49 YEARS	SA	Y	Y	V	Y	ENTERITIDIS
8574	2006	GA	MALE	0 - 4 YEARS	SA	Y	Y	V	Y	TYPHIMURIUM
8589	2006	GA	FEMALE	0 - 4 YEARS	SA	Y	Y	V	Y	TYPHIMURIUM
8590	2006	GA	FEMALE	25 - 49 YEARS	SA	Y	Y	V	Y	ENTERITIDIS
8591	2006	GA	MALE	>49 YEARS	SA	Y	Y	V	Y	TYPHIMURIUM
8626	2006	GA	MALE	25 - 49 YEARS	SA	Y	Y	V	Y	TYPHIMURIUM
8667	2006	GA	MALE	25 - 49 YEARS	SA	Y	Y	V	Y	TYPHIMURIUM
8669	2006	GA	MALE	25 - 49 YEARS	SA	Y	Y	V	Y	TYPHIMURIUM
8671	2006	GA	MALE	25 - 49 YEARS	SA	Y	Y	V	Y	TYPHIMURIUM
8672	2006	GA	FEMALE	0 - 4 YEARS	SA	Y	Y	V	Y	SCHWARZENGRUND
8673	2006	GA	FEMALE	25 - 49 YEARS	SA	Y	Y	V	Y	ENTERITIDIS
8674	2006	GA	FEMALE	U UNK	SA	Y	Y	V	Y	TYPHIMURIUM
8680	2006	GA	MALE	5 - 14 YEARS	SA	Y	Y	V	Y	TYPHIMURIUM
8681	2006	GA	MALE	25 - 49 YEARS	SA	Y	Y	M	Y	UNK
8682	2006	GA	MALE	25 - 49 YEARS	SA	Y	Y	V	Y	TYPHIMURIUM
8685	2006	GA	FEMALE	25 - 49 YEARS	SA	Y	Y	V	Y	TYPHIMURIUM
8686	2006	GA	FEMALE	0 - 4 YEARS	SA	Y	Y	V	Y	ENTERITIDIS
8687	2006	GA	FEMALE	0 - 4 YEARS	SA	Y	Y	V	Y	HADAR
8688	2006	GA	MALE	25 - 49 YEARS	SA	Y	Y	V	Y	ENTERITIDIS
8689	2006	GA	FEMALE	25 - 49 YEARS	SA	Y	Y	V	Y	TYPHIMURIUM
8690	2006	GA	FEMALE	0 - 4 YEARS	SA	Y	Y	V	Y	TYPHIMURIUM
8734	2006	GA	FEMALE	0 - 4 YEARS	SA	Y	Y	V	Y	TYPHIMURIUM
8749	2006	GA	MALE	>49 YEARS	SA	Y	Y	V	Y	BOVISMORBIFICANS
8761	2006	GA	MALE	25 - 49 YEARS	SA	Y	Y	V	Y	TYPHIMURIUM
8762	2006	GA	MALE	25 - 49 YEARS	SA	Y	Y	V	Y	TYPHIMURIUM
8764	2006	GA	FEMALE	25 - 49 YEARS	SA	Y	Y	V	Y	TYPHIMURIUM
8765	2006	GA	FEMALE	0 - 4 YEARS	SA	Y	Y	V	Y	TYPHIMURIUM
8766	2006	GA	FEMALE	25 - 49 YEARS	SA	Y	Y	V	Y	TYPHIMURIUM
8767	2006	GA	MALE	25 - 49 YEARS	SA	Y	Y	V	Y	TYPHIMURIUM
8768	2006	GA	MALE	25 - 49 YEARS	SA	Y	Y	V	Y	TYPHIMURIUM
8769	2006	GA	FEMALE	25 - 49 YEARS	SA	Y	Y	V	Y	TYPHIMURIUM
8770	2006	GA	FEMALE	25 - 49 YEARS	SA	Y	Y	V	Y	TYPHIMURIUM
8771	2006	GA	MALE	0 - 4 YEARS	SA	Y	Y	V	Y	TYPHIMURIUM
8772	2006	GA	FEMALE	0 - 4 YEARS	SA	Y	Y	V	Y	TYPHIMURIUM
8773	2006	GA	FEMALE	25 - 49 YEARS	SA	Y	Y	V	Y	4,5;NONMOTILE
8774	2006	GA	MALE	>49 YEARS	SA	Y	Y	V	Y	TYPHIMURIUM
8775	2006	GA	FEMALE	25 - 49 YEARS	SA	Y	Y	V	Y	TYPHIMURIUM
8776	2006	GA	FEMALE	0 - 4 YEARS	SA	Y	Y	V	Y	ENTERITIDIS
8777	2006	GA	FEMALE	0 - 4 YEARS	SA	Y	Y	V	Y	NEWPORT
8779	2006	GA	MALE	25 - 49 YEARS	SA	Y	Y	V	Y	BOVISMORBIFICANS
8780	2006	GA	MALE	25 - 49 YEARS	SA	Y	Y	V	Y	TYPHIMURIUM
8785	2006	GA	MALE	25 - 49 YEARS	SA	Y	Y	V	Y	TYPHIMURIUM
8802	2006	GA	MALE	15 - 24 YEARS	SA	Y	Y	V	Y	TYPHIMURIUM
8803	2006	GA	FEMALE	5 - 14 YEARS	SA	Y	Y	V	Y	ENTERITIDIS
8806	2006	GA	UNK	0 - 4 YEARS	SA	Y	Y	V	Y	TYPHIMURIUM
8813	2006	GA	MALE	0 - 4 YEARS	SA	Y	Y	V	Y	ISANGI
8836	2006	GA	FEMALE	25 - 49 YEARS	SA	Y	Y	V	Y	TYPHIMURIUM
8871	2006	GA	MALE	25 - 49 YEARS	SA	Y	Y	V	Y	TYPHIMURIUM
8889	2006	GA	MALE	25 - 49 YEARS	SA	Y	Y	V	Y	BOVISMORBIFICANS
8890	2006	GA	FEMALE	25 - 49 YEARS	SA	Y	Y	V	Y	TYPHIMURIUM
8894	2006	GA	MALE	>49 YEARS	SA	Y	Y	V	Y	HADAR
8895	2006	GA	MALE	0 - 4 YEARS	SA	Y	Y	V	Y	TYPHIMURIUM
8896	2006	GA	MALE	25 - 49 YEARS	SA	Y	Y	V	Y	TYPHIMURIUM
8899	2006	GA	FEMALE	25 - 49 YEARS	SA	Y	Y	V	Y	TYPHIMURIUM
8900	2006	GA	MALE	0 - 4 YEARS	SA	Y	Y	V	Y	TYPHIMURIUM
8909	2006	GA	FEMALE	25 - 49 YEARS	SA	Y	Y	V	Y	TYPHIMURIUM
8912	2006	GA	UNK	0 - 4 YEARS	SA	Y	Y	V	Y	TYPHIMURIUM
8913	2006	GA	UNK	25 - 49 YEARS	SA	Y	Y	V	Y	TYPHIMURIUM
8920	2006	GA	MALE	0 - 4 YEARS	SA	Y	Y	V	Y	INFANTIS
8937	2006	GA	UNK	5 - 14 YEARS	SA	Y	Y	V	Y	TYPHIMURIUM
8938	2006	GA	UNK	0 - 4 YEARS	SA	Y	Y	V	Y	ENTERITIDIS
8946	2006	GA	MALE	25 - 49 YEARS	SA	Y	Y	V	Y	TYPHIMURIUM
8947	2006	GA	FEMALE	25 - 49 YEARS	SA	Y	Y	V	Y	ENTERITIDIS
8948	2006	GA	MALE	25 - 49 YEARS	SA	Y	Y	V	Y	TYPHIMURIUM
8949	2006	GA	MALE	0 - 4 YEARS	SA	Y	Y	V	Y	TYPHIMURIUM
8950	2006	GA	MALE	5 - 14 YEARS	SA	Y	Y	V	Y	TYPHIMURIUM
8953	2006	GA	MALE	5 - 14 YEARS	SA	Y	Y	V	Y	TYPHIMURIUM
8954	2006	GA	FEMALE	0 - 4 YEARS	SA	Y	Y	V	Y	TYPHIMURIUM
8955	2006	GA	UNK	U UNK	SA	Y	Y	V	Y	TYPHIMURIUM
8956	2006	GA	FEMALE	25 - 49 YEARS	SA	Y	Y	V	Y	TYPHIMURIUM
8957	2006	GA	FEMALE	U UNK	SA	Y	Y	V	Y	TYPHIMURIUM
8958	2006	GA	FEMALE	25 - 49 YEARS	SA	Y	Y	V	Y	TYPHIMURIUM
8959	2006	GA	UNK	5 - 14 YEARS	SA	Y	Y	V	Y	TYPHIMURIUM
8960	2006	GA	FEMALE	0 - 4 YEARS	SA	Y	Y	V	Y	TYPHIMURIUM
8961	2006	GA	FEMALE	25 - 49 YEARS	SA	Y	Y	V	Y	TYPHIMURIUM
8969	2006	GA	MALE	25 - 49 YEARS	SA	Y	Y	V	Y	TYPHIMURIUM
8970	2006	GA	MALE	25 - 49 YEARS	SA	Y	Y	V	Y	TYPHIMURIUM
8972	2006	GA	FEMALE	25 - 49 YEARS	SA	Y	Y	V	Y	TYPHIMURIUM
8973	2006	GA	MALE	25 - 49 YEARS	SA	Y	Y	V	Y	ENTERITIDIS
8991	2006	GA	FEMALE	25 - 49 YEARS	SA	Y	Y	V	Y	TYPHIMURIUM
8992	2006	GA	FEMALE	25 - 49 YEARS	SA	Y	Y	V	Y	TYPHIMURIUM
8993	2006	GA	FEMALE	0 - 4 YEARS	SA	Y	Y	V	Y	ISANGI
8994	2006	GA	MALE	0 - 4 YEARS	SA	Y	Y	V	Y	4,5;-;1,6
8995	2006	GA	MALE	25 - 49 YEARS	SA	Y	Y	V	Y	TYPHIMURIUM
8997	2006	GA	MALE	25 - 49 YEARS	SA	Y	Y	V	Y	TYPHIMURIUM
8998	2006	GA	MALE	25 - 49 YEARS	SA	Y	Y	V	Y	TYPHIMURIUM
8999	2006	GA	MALE	0 - 4 YEARS	SA	Y	Y	V	Y	TYPHIMURIUM
9001	2006	GA	MALE	25 - 49 YEARS	SA	Y	Y	V	Y	TYPHIMURIUM
9002	2006	GA	MALE	0 - 4 YEARS	SA	Y	Y	V	Y	TYPHIMURIUM
9003	2006	GA	MALE	25 - 49 YEARS	SA	Y	Y	V	Y	TYPHIMURIUM
9004	2006	GA	FEMALE	25 - 49 YEARS	SA	Y	Y	V	Y	TYPHIMURIUM
9009	2006	GA	FEMALE	25 - 49 YEARS	SA	Y	Y	V	Y	TYPHIMURIUM
9013	2006	GA	MALE	25 - 49 YEARS	SA	Y	Y	V	Y	TYPHIMURIUM
9028	2006	GA	FEMALE	25 - 49 YEARS	SA	Y	Y	V	Y	TYPHIMURIUM
9030	2006	GA	FEMALE	25 - 49 YEARS	SA	Y	Y	V	Y	ENTERITIDIS
9031	2006	GA	FEMALE	0 - 4 YEARS	SA	Y	Y	V	Y	TYPHIMURIUM
9034	2006	GA	UNK	25 - 49 YEARS	SA	Y	Y	V	Y	TYPHIMURIUM
9036	2006	GA	MALE	25 - 49 YEARS	SA	Y	Y	V	Y	TYPHIMURIUM
9037	2006	GA	FEMALE	0 - 4 YEARS	SA	Y	Y	V	Y	6,8;-;ENX
9038	2006	GA	MALE	25 - 49 YEARS	SA	Y	Y	V	Y	4,5;NONMOTILE
9047	2006	GA	FEMALE	5 - 14 YEARS	SA	Y	Y	V	Y	TYPHIMURIUM
9053	2006	GA	MALE	0 - 4 YEARS	SA	Y	Y	V	Y	BOVISMORBIFICANS
9055	2006	GA	MALE	0 - 4 YEARS	SA	Y	Y	V	Y	TYPHIMURIUM
9056	2006	GA	FEMALE	25 - 49 YEARS	SA	Y	Y	V	Y	DUBLIN
9057	2006	GA	MALE	0 - 4 YEARS	SA	Y	Y	V	Y	ENTERITIDIS
9117	2006	GA	MALE	0 - 4 YEARS	SA	Y	Y	V	Y	TYPHIMURIUM
9118	2006	GA	MALE	0 - 4 YEARS	SA	Y	Y	V	Y	HEIDELBERG
9147	2006	GA	MALE	>49 YEARS	SA	Y	Y	V	Y	ENTERITIDIS
9150	2006	GA	FEMALE	15 - 24 YEARS	SA	Y	Y	V	Y	TYPHIMURIUM
9151	2006	GA	MALE	0 - 4 YEARS	SA	Y	Y	V	Y	TYPHIMURIUM
9152	2006	GA	MALE	25 - 49 YEARS	SA	Y	Y	V	Y	TYPHIMURIUM
9153	2006	GA	FEMALE	25 - 49 YEARS	SA	Y	Y	V	Y	TYPHIMURIUM
9161	2006	GA	FEMALE	25 - 49 YEARS	SA	Y	Y	V	Y	TYPHIMURIUM
9189	2006	GA	MALE	0 - 4 YEARS	SA	Y	Y	V	Y	BOVISMORBIFICANS
9190	2006	GA	MALE	0 - 4 YEARS	SA	Y	Y	V	Y	TYPHIMURIUM
9191	2006	GA	MALE	25 - 49 YEARS	SA	Y	Y	V	Y	ENTERITIDIS
9192	2006	GA	MALE	25 - 49 YEARS	SA	Y	Y	V	Y	TYPHIMURIUM
9193	2006	GA	FEMALE	0 - 4 YEARS	SA	Y	Y	V	Y	TYPHIMURIUM
9195	2006	GA	MALE	25 - 49 YEARS	SA	Y	Y	V	Y	TYPHIMURIUM
9199	2006	GA	MALE	25 - 49 YEARS	SA	Y	Y	V	Y	TYPHIMURIUM
9201	2006	GA	FEMALE	25 - 49 YEARS	SA	Y	Y	V	Y	TYPHIMURIUM
9217	2006	GA	UNK	0 - 4 YEARS	SA	Y	Y	V	Y	TYPHIMURIUM
9219	2006	GA	FEMALE	0 - 4 YEARS	SA	Y	Y	V	Y	TYPHIMURIUM
9238	2006	GA	MALE	0 - 4 YEARS	SA	Y	Y	V	Y	TYPHIMURIUM
9244	2006	GA	FEMALE	0 - 4 YEARS	SA	Y	Y	V	Y	ENTERITIDIS
9246	2006	GA	MALE	>49 YEARS	SA	Y	Y	V	Y	ENTERITIDIS
9247	2006	GA	MALE	0 - 4 YEARS	SA	Y	Y	V	Y	TYPHIMURIUM
9248	2006	GA	MALE	>49 YEARS	SA	Y	Y	V	Y	TYPHIMURIUM
9250	2006	GA	MALE	25 - 49 YEARS	SA	Y	Y	V	Y	TYPHIMURIUM
9251	2006	GA	MALE	25 - 49 YEARS	SA	Y	Y	V	Y	TYPHIMURIUM
9252	2006	GA	MALE	25 - 49 YEARS	SA	Y	Y	V	Y	TYPHIMURIUM
9256	2006	GA	MALE	25 - 49 YEARS	SA	Y	Y	V	Y	TYPHIMURIUM
9263	2006	GA	UNK	5 - 14 YEARS	SA	Y	Y	V	Y	TYPHIMURIUM
9281	2006	GA	MALE	0 - 4 YEARS	SA	Y	Y	V	Y	ISANGI
9283	2006	GA	FEMALE	U UNK	SA	Y	Y	V	Y	TYPHIMURIUM
9284	2006	GA	MALE	0 - 4 YEARS	SA	Y	Y	V	Y	TYPHIMURIUM
9286	2006	GA	MALE	25 - 49 YEARS	SA	Y	Y	V	Y	TYPHIMURIUM
9297	2006	GA	MALE	0 - 4 YEARS	SA	Y	Y	V	Y	TYPHIMURIUM
9298	2006	GA	FEMALE	0 - 4 YEARS	SA	Y	Y	V	Y	TYPHIMURIUM
9301	2006	GA	FEMALE	U UNK	SA	Y	Y	M	Y	UNK
9302	2006	GA	MALE	25 - 49 YEARS	SA	Y	Y	V	Y	NON-TYPEABLE
9303	2006	GA	MALE	0 - 4 YEARS	SA	Y	Y	V	Y	TYPHIMURIUM
9321	2006	GA	MALE	25 - 49 YEARS	SA	Y	Y	V	Y	TYPHIMURIUM
9322	2006	GA	MALE	25 - 49 YEARS	SA	Y	Y	V	Y	TYPHIMURIUM
9323	2006	GA	MALE	25 - 49 YEARS	SA	Y	Y	V	Y	ENTERITIDIS
9324	2006	GA	MALE	25 - 49 YEARS	SA	Y	Y	V	Y	TYPHIMURIUM
9325	2006	GA	MALE	15 - 24 YEARS	SA	Y	Y	V	Y	DUBLIN
9326	2006	GA	FEMALE	25 - 49 YEARS	SA	Y	Y	V	Y	DUBLIN
9328	2006	GA	MALE	25 - 49 YEARS	SA	Y	Y	V	Y	TYPHIMURIUM
9329	2006	GA	MALE	0 - 4 YEARS	SA	Y	Y	V	Y	TYPHIMURIUM
9331	2006	GA	MALE	U UNK	SA	Y	Y	V	Y	TYPHIMURIUM
9366	2006	GA	MALE	25 - 49 YEARS	SA	Y	Y	V	Y	TYPHIMURIUM
9401	2006	GA	MALE	25 - 49 YEARS	SA	Y	Y	V	Y	TYPHIMURIUM
9402	2006	GA	FEMALE	25 - 49 YEARS	SA	Y	Y	V	Y	4,5;NONMOTILE
9403	2006	GA	MALE	25 - 49 YEARS	SA	Y	Y	V	Y	9;-;-
9404	2006	GA	FEMALE	>49 YEARS	SA	Y	Y	V	Y	TYPHIMURIUM
9405	2006	GA	MALE	25 - 49 YEARS	SA	Y	Y	V	Y	ENTERITIDIS
9406	2006	GA	MALE	25 - 49 YEARS	SA	Y	Y	V	Y	TYPHIMURIUM
9410	2006	GA	UNK	25 - 49 YEARS	SA	Y	Y	V	Y	ENTERITIDIS
9426	2006	GA	FEMALE	25 - 49 YEARS	SA	Y	Y	V	Y	TYPHIMURIUM
9436	2006	GA	MALE	15 - 24 YEARS	SA	Y	Y	V	Y	TYPHIMURIUM
9440	2006	GA	MALE	25 - 49 YEARS	SA	Y	Y	V	Y	TYPHIMURIUM
9441	2006	GA	MALE	25 - 49 YEARS	SA	Y	Y	V	Y	TYPHIMURIUM
9445	2006	GA	FEMALE	0 - 4 YEARS	SA	Y	Y	V	Y	TYPHIMURIUM
9446	2006	GA	MALE	0 - 4 YEARS	SA	Y	Y	V	Y	TYPHIMURIUM
9465	2006	GA	MALE	0 - 4 YEARS	SA	Y	Y	V	Y	NON-TYPEABLE
9466	2006	GA	MALE	25 - 49 YEARS	SA	Y	Y	V	Y	TYPHIMURIUM
9471	2006	GA	MALE	>49 YEARS	SA	Y	Y	V	Y	DUBLIN
9472	2006	GA	FEMALE	25 - 49 YEARS	SA	Y	Y	V	Y	TYPHIMURIUM
9473	2006	GA	FEMALE	5 - 14 YEARS	SA	Y	Y	V	Y	TYPHIMURIUM
9474	2006	GA	FEMALE	0 - 4 YEARS	SA	Y	Y	V	Y	TYPHIMURIUM
9475	2006	GA	MALE	25 - 49 YEARS	SA	Y	Y	V	Y	TYPHIMURIUM
9476	2006	GA	MALE	25 - 49 YEARS	SA	Y	Y	V	Y	TYPHIMURIUM
9479	2006	GA	FEMALE	25 - 49 YEARS	SA	Y	Y	V	Y	TYPHIMURIUM
9480	2006	GA	FEMALE	>49 YEARS	SA	Y	Y	V	Y	ENTERITIDIS
9484	2006	GA	MALE	25 - 49 YEARS	SA	Y	Y	V	Y	TYPHIMURIUM
9485	2006	GA	MALE	25 - 49 YEARS	SA	Y	Y	V	Y	TYPHIMURIUM
9486	2006	GA	FEMALE	>49 YEARS	SA	Y	Y	V	Y	TYPHIMURIUM
9488	2006	GA	MALE	25 - 49 YEARS	SA	Y	Y	V	Y	TYPHIMURIUM
9489	2006	GA	UNK	25 - 49 YEARS	SA	Y	Y	V	Y	TYPHIMURIUM
9491	2006	GA	FEMALE	25 - 49 YEARS	SA	Y	Y	V	Y	TYPHIMURIUM
9493	2006	GA	MALE	25 - 49 YEARS	SA	Y	Y	V	Y	TYPHIMURIUM
9495	2006	GA	MALE	25 - 49 YEARS	SA	Y	Y	V	Y	ENTERITIDIS
9496	2006	GA	MALE	25 - 49 YEARS	SA	Y	Y	V	Y	TYPHIMURIUM
9500	2006	GA	FEMALE	25 - 49 YEARS	SA	Y	Y	V	Y	TYPHIMURIUM
9502	2006	GA	MALE	25 - 49 YEARS	SA	Y	Y	V	Y	TYPHIMURIUM
9503	2006	GA	FEMALE	25 - 49 YEARS	SA	Y	Y	V	Y	TYPHIMURIUM
9506	2006	GA	FEMALE	0 - 4 YEARS	SA	Y	Y	V	Y	TYPHIMURIUM
9507	2006	GA	MALE	25 - 49 YEARS	SA	Y	Y	V	Y	TYPHIMURIUM
9508	2006	GA	FEMALE	25 - 49 YEARS	SA	Y	Y	V	Y	TYPHIMURIUM
9509	2006	GA	MALE	25 - 49 YEARS	SA	Y	Y	V	Y	TYPHIMURIUM
9510	2006	GA	MALE	25 - 49 YEARS	SA	Y	Y	V	Y	TYPHIMURIUM
9512	2006	GA	MALE	25 - 49 YEARS	SA	Y	Y	V	Y	DUBLIN
9513	2006	GA	FEMALE	25 - 49 YEARS	SA	Y	Y	V	Y	TYPHIMURIUM
9517	2006	GA	FEMALE	15 - 24 YEARS	SA	Y	Y	V	Y	TYPHIMURIUM
9518	2006	GA	MALE	0 - 4 YEARS	SA	Y	Y	V	Y	ISANGI
9522	2006	GA	FEMALE	25 - 49 YEARS	SA	Y	Y	V	Y	ENTERITIDIS
9524	2006	GA	FEMALE	25 - 49 YEARS	SA	Y	Y	V	Y	TYPHIMURIUM
9541	2006	GA	MALE	0 - 4 YEARS	SA	Y	Y	V	Y	TYPHIMURIUM
9544	2006	GA	FEMALE	0 - 4 YEARS	SA	Y	Y	V	Y	TYPHIMURIUM
9545	2006	GA	FEMALE	0 - 4 YEARS	SA	Y	Y	V	Y	TYPHIMURIUM
9547	2006	GA	FEMALE	25 - 49 YEARS	SA	Y	Y	V	Y	TYPHIMURIUM
9548	2006	GA	FEMALE	15 - 24 YEARS	SA	Y	Y	V	Y	DUBLIN
9549	2006	GA	MALE	25 - 49 YEARS	SA	Y	Y	V	Y	TYPHIMURIUM
9550	2006	GA	UNK	U UNK	SA	Y	Y	V	Y	TYPHIMURIUM
9552	2006	GA	MALE	0 - 4 YEARS	SA	Y	Y	V	Y	TYPHIMURIUM
9555	2006	GA	MALE	25 - 49 YEARS	SA	Y	Y	V	Y	TYPHIMURIUM
9562	2006	GA	MALE	>49 YEARS	SA	Y	Y	V	Y	TYPHIMURIUM
9564	2006	GA	FEMALE	25 - 49 YEARS	SA	Y	Y	V	Y	TYPHIMURIUM
9565	2006	GA	MALE	0 - 4 YEARS	SA	Y	Y	V	Y	LOMALINDA
9566	2006	GA	FEMALE	25 - 49 YEARS	SA	Y	Y	V	Y	TYPHIMURIUM
9567	2006	GA	FEMALE	25 - 49 YEARS	SA	Y	Y	V	Y	TYPHIMURIUM
9568	2006	GA	MALE	25 - 49 YEARS	SA	Y	Y	V	Y	TYPHIMURIUM
9570	2006	GA	MALE	25 - 49 YEARS	SA	Y	Y	V	Y	TYPHIMURIUM
9577	2006	GA	MALE	25 - 49 YEARS	SA	Y	Y	V	Y	TYPHIMURIUM
9589	2006	GA	MALE	25 - 49 YEARS	SA	Y	Y	V	Y	TYPHIMURIUM
9595	2006	GA	MALE	0 - 4 YEARS	SA	Y	Y	V	Y	ISANGI
9615	2006	GA	MALE	15 - 24 YEARS	SA	Y	Y	V	Y	ENTERITIDIS
9616	2006	GA	MALE	25 - 49 YEARS	SA	Y	Y	V	Y	TYPHIMURIUM
9617	2006	GA	FEMALE	U UNK	SA	Y	Y	V	Y	ISANGI
9618	2006	GA	MALE	25 - 49 YEARS	SA	Y	Y	V	Y	TYPHIMURIUM
9619	2006	GA	MALE	0 - 4 YEARS	SA	Y	Y	V	Y	TYPHIMURIUM
9624	2006	GA	MALE	25 - 49 YEARS	SA	Y	Y	V	Y	TYPHIMURIUM
9631	2006	GA	MALE	>49 YEARS	SA	Y	Y	V	Y	TYPHIMURIUM
9633	2006	GA	MALE	25 - 49 YEARS	SA	Y	Y	V	Y	TYPHIMURIUM
9645	2006	GA	FEMALE	0 - 4 YEARS	SA	Y	Y	V	Y	TYPHIMURIUM
9655	2006	GA	FEMALE	0 - 4 YEARS	SA	Y	Y	V	Y	TYPHIMURIUM
9666	2006	GA	MALE	25 - 49 YEARS	SA	Y	Y	V	Y	TYPHIMURIUM
9668	2006	GA	MALE	25 - 49 YEARS	SA	Y	Y	V	Y	TYPHIMURIUM
9674	2006	GA	MALE	0 - 4 YEARS	SA	Y	Y	V	Y	ENTERITIDIS
9678	2006	GA	MALE	0 - 4 YEARS	SA	Y	Y	V	Y	TYPHIMURIUM
9679	2006	GA	MALE	>49 YEARS	SA	Y	Y	V	Y	TYPHIMURIUM
9685	2006	GA	MALE	25 - 49 YEARS	SA	Y	Y	V	Y	TYPHIMURIUM
9699	2006	GA	FEMALE	5 - 14 YEARS	SA	Y	Y	V	Y	TYPHIMURIUM
9701	2006	GA	FEMALE	5 - 14 YEARS	SA	Y	Y	V	Y	TYPHIMURIUM
9703	2006	GA	MALE	>49 YEARS	SA	Y	Y	V	Y	TYPHIMURIUM
9704	2006	GA	MALE	25 - 49 YEARS	SA	Y	Y	V	Y	TYPHIMURIUM
9706	2006	GA	FEMALE	0 - 4 YEARS	SA	Y	Y	V	Y	TYPHIMURIUM
9707	2006	GA	MALE	25 - 49 YEARS	SA	Y	Y	V	Y	TYPHIMURIUM
9709	2006	GA	FEMALE	25 - 49 YEARS	SA	Y	Y	V	Y	TYPHIMURIUM
9710	2006	GA	MALE	15 - 24 YEARS	SA	Y	Y	V	Y	TYPHIMURIUM
9711	2006	GA	FEMALE	25 - 49 YEARS	SA	Y	Y	V	Y	TYPHIMURIUM
9712	2006	GA	FEMALE	25 - 49 YEARS	SA	Y	Y	V	Y	TYPHIMURIUM
9714	2006	GA	MALE	25 - 49 YEARS	SA	Y	Y	V	Y	TYPHIMURIUM
9730	2006	GA	MALE	25 - 49 YEARS	SA	Y	Y	V	Y	TYPHIMURIUM
9732	2006	GA	MALE	0 - 4 YEARS	SA	Y	Y	V	Y	ENTERITIDIS
9733	2006	GA	FEMALE	25 - 49 YEARS	SA	Y	Y	V	Y	TYPHIMURIUM
9734	2006	GA	FEMALE	0 - 4 YEARS	SA	Y	Y	V	Y	TYPHIMURIUM
9755	2006	GA	FEMALE	0 - 4 YEARS	SA	Y	Y	V	Y	TYPHIMURIUM
9756	2006	GA	FEMALE	0 - 4 YEARS	SA	Y	Y	V	Y	TYPHIMURIUM
9757	2006	GA	MALE	>49 YEARS	SA	Y	Y	V	Y	TYPHIMURIUM
9758	2006	GA	MALE	25 - 49 YEARS	SA	Y	Y	V	Y	ENTERITIDIS
9769	2006	GA	FEMALE	25 - 49 YEARS	SA	Y	Y	V	Y	DUBLIN
9777	2006	GA	MALE	0 - 4 YEARS	SA	Y	Y	V	Y	EPPENDORF
9778	2006	GA	MALE	25 - 49 YEARS	SA	Y	Y	V	Y	ENTERITIDIS
9779	2006	GA	MALE	25 - 49 YEARS	SA	Y	Y	V	Y	TYPHIMURIUM
9780	2006	GA	MALE	>49 YEARS	SA	Y	Y	V	Y	TYPHIMURIUM
9781	2006	GA	MALE	25 - 49 YEARS	SA	Y	Y	V	Y	TYPHIMURIUM
9797	2006	GA	MALE	15 - 24 YEARS	SA	Y	Y	V	Y	TYPHIMURIUM
9798	2006	GA	FEMALE	25 - 49 YEARS	SA	Y	Y	V	Y	TYPHIMURIUM
9810	2006	GA	MALE	0 - 4 YEARS	SA	Y	Y	V	Y	TYPHIMURIUM
9812	2006	GA	FEMALE	U UNK	SA	Y	Y	A	Y	UNK
9857	2006	GA	MALE	25 - 49 YEARS	SA	Y	Y	V	Y	TYPHIMURIUM
9862	2006	GA	FEMALE	25 - 49 YEARS	SA	Y	Y	V	Y	TYPHIMURIUM
9865	2006	GA	MALE	25 - 49 YEARS	SA	Y	Y	V	Y	TYPHIMURIUM
9868	2006	GA	FEMALE	15 - 24 YEARS	SA	Y	Y	V	Y	TYPHIMURIUM
9869	2006	GA	FEMALE	0 - 4 YEARS	SA	Y	Y	V	Y	ENTERITIDIS
9870	2006	GA	MALE	25 - 49 YEARS	SA	Y	Y	V	Y	TYPHIMURIUM
9871	2006	GA	FEMALE	25 - 49 YEARS	SA	Y	Y	V	Y	ENTERITIDIS
9872	2006	GA	MALE	0 - 4 YEARS	SA	Y	Y	V	Y	TYPHIMURIUM
[truncated: 2,887 more rows]
